# Supplementary material for: Rare phenotypes of white coat color in Simmental calves: genetic causes of syndromic forms of albinism and depigmentation
Source: Mol Genet Genomics. 2025 Sep 6;300(1):91. doi: 10.1007/s00438-025-02290-2 (PMC12414089; doi:10.1007/s00438-025-02290-2)
Supplement: Supplementary file 1 — Supplementary Material 1 [file 438_2025_2290_MOESM1_ESM.xlsx]

## Sheet: Tabelle1
Online Resource 2. Details of primers used for validation of candidate variants.
Candidate variant (ARS‐UCD1.2)	Gene	Primer	Sequence	PCR product length (bp)
Chr29:g.6343738G>A	TYR	fwd	TCACATCAGACTGAGCAATTCA	392
		rev	GCATGAACTGTGGCTTTACAA
Chr14:g.69964786_69964792delinsAACTTAATTTTTTGTTAA	RAD54B	fwd	CAAGAAGTCTGCAAGCGTCA	299 ref / 288 var
		rev	TCATCACCCTCATATGCCCG
Chr28:g.40526902G>T	GRID1	fwd	GGAGGTGTTATGGAGCTGGT	327
		rev	AAGGTTCAGACTCCAGGCTT
