# Supplementary material for: Rare phenotypes of white coat color in Simmental calves: genetic causes of syndromic forms of albinism and depigmentation
Source: Mol Genet Genomics. 2025 Sep 6;300(1):91. doi: 10.1007/s00438-025-02290-2 (PMC12414089; doi:10.1007/s00438-025-02290-2)
Supplement: Supplementary file 2 — Supplementary Material 2 [file 438_2025_2290_MOESM2_ESM.xlsx]

## Sheet: Sheet1
Online Resource 1. Phenotypical information of the three cases and detailed description and classification of rare homozygous protein-changing variants identified after the comparison with a global control cohort of 5676 other genomes.
																				MutPred2 suite showing pathogenicity prediction score (>0.5 for indels and >0.68 for missense	PredictSNP consensus showing each tool's prediction (Del or Neu) and normalized confidence (%)					Variant pathogenicity classification based on Boeykens et al, 2024
Case ID	Sex	Phenotype	EBI project ID	EBI sample ID	Average read depth	Chromosome	Position (ARS‐UCD1.2)	Reference allele	Alternative allele	Effect	Impact	Gene	Gene function/associated phenotype	OMIA	OMIM	Transcript ID	Exon	Varinat cDNA position	Variant protein position	suggests pathogenicity) and a ranked list of potentially affected molecular mechanisms	PredictSNP 1.0	PolyPhen-1	PolyPhen-2	PhD-SNPg	SIFT	Classification	Detected criteria
case 1	male	oculocutaneous albinism	PRJEB18113	SAMEA114347198	11.1	3	46663209	AGCTGCAGCAGCT	A	disruptive_inframe_deletion	MODERATE	PTBP2	Implicated in controlling the assembly of other splicing-regulatory proteins	NA	608449	XM_024989566.1	9	c.969_980delAGCTGCTGCAGC	p.Ala324_Ala327del	0.44465 (Signal cleavage, p=0.009482; PPI hotspot, p=0.0153; Iron binding, p=0.017991; Catalytic site, p=0.022541; C-terminal signal, p=0.034524)	NA	NA	NA	NA	NA	variant of uncertain significance	PS4, PM4, PP1, BP3
						11	103758187	G	A	missense_variant	MODERATE	LOC787891	Predicted to enable microtubule binding activity	NA	NA	XM_024999632.1	5	c.1253C>T	p.Pro418Leu	0.084	74% Neu	67% Neu	68% Neu	83% Neu	67% Neu	likely benign	BP1, BS2
						18	52146989	G	C	missense_variant	MODERATE	ZNF226	Predicted to enable DNA-binding transcription activator activity, RNA polymerase II-specific and RNA polymerase II cis-regulatory region sequence-specific DNA binding activity.	NA	617357	NM_001102350.1	4	c.1022G>C	p.Gly341Ala	0.505 (Altered Metal binding, p = 0.02)	76% Del	74% Del	68% Del	55% Neu	79% Del	variant of uncertain significance	PS4, BP1, BP4
						19	50785748	C	T	missense_variant	MODERATE	FASN	Risk factor for uterine leiomyomata in human	NA	600212	NM_001012669.1	17	c.2753C>T	p.Thr918Met	0.292	65% Neu	59% Del	70% Neu	58% Neu	43% Neu	likely benign	BP1, BS2, BP4
						22	36019487	C	G	missense_variant	MODERATE	MAGI1	May play a role as scaffolding protein at cell-cell junctions	NA	602625	XM_002696963.6	23	c.3638C>G	p.Pro1213Arg	0.285	75% Neu	67% Neu	71% Neu	72% Neu	71% Neu	variant of uncertain significance	PS4, BP1, BP4
						29	6343738	G	A	missense_variant	MODERATE	TYR	Albinism, oculocutaneous. Melanogenic, rate-limiting enzyme.	000202	606933	NM_181001.3	4	c.1283C>T	p.Pro428Leu	0.934 (Altered Ordered interface, p = 2.3e-03; Altered Transmembrane protein, p = 5.9e-04; Altered Disordered interface, p = 0.04; Loss of Allosteric site at Y425, p = 0.01; Altered Metal binding, p = 0.02)	87% Del	74% Del	81% Del	88% Del	79% Del	likely pathogenic	PS4, PP1, PP2, PP3
case 2	female	multisystem-pigmentary syndrome	PRJEB18113	SAMEA111531500	20.8	5	9897789	G	A	missense_variant	MODERATE	OTOGL	Deafness	NA	614925	XM_024992350.1	42	c.5207G>A	p.Arg1736Gln	0.118	83% Neu	67% Neu	87% Neu	89% Neu	77% Neu	likely benign	BP1, BS2, BP4
						25	8497754	G	C	missense_variant	MODERATE	GRIN2A	Epilepsy, focal, with speech disorder and with or without impaired intellectual development	NA	138253	XM_024985236.1	3	c.1494C>G	p.Ser498Arg	0.256	60% Neu	59% Del	43% Del	83% Neu	61% Neu	variant of uncertain significance	PP2, BP1, BS2
						28	40526902	G	T	missense_variant	MODERATE	GRID1	Mediate most of the fast excitatory synaptic transmission in the central nervous system and play key roles in synaptic plasticity.	NA	610659	XM_024986926.1	11	c.1466C>A	p.Pro489His	0.883 (Altered Transmembrane protein, p = 0.05; Altered Metal binding, p = 0.04; Gain of N-terminal acetylation at M492, p = 9.2e-03)	76% Del	74% Del	81% Del	82% Del	53% Del	likely pathogenic	PS4, PP1, PP3
case 3	female	dwarfism-auditory-pigmentary syndrome	PRJEB18113	SAMEA111531509	15.5	11	106439674	G	A	missense_variant	MODERATE	NSMF	Hypogonadotropic hypogonadism with or without anosmia	NA	608137	XM_024999699.1	4	c.673C>T	p.Leu225Phe	0.168	51% Del	74% Del	60% Del	83% Neu	53% Del	likely benign	PP1, BS2
						14	69964786	C	AACTTAATTTTTTGTTAA	frameshift_variant	HIGH	RAD54B	Primary lymphoma and colon cancer	NA	604289	NM_001192955.1	12	c.2164_2170_delinsAACTTAATTTTTTGTTAA	p.Ala722_Gly724delinsAsnLeuIlePheCys*	0.37935 (Iron binding, p=0.0025687; Catalytic site, p=0.025929; Signal helix, p=0.0385)	NA	NA	NA	NA	NA	variant of uncertain significance	PVS1, PP1, BS2
Del, deleterious; Neu, neutral; NA, not available
