# Supplementary material for: Rare phenotypes of white coat color in Simmental calves: genetic causes of syndromic forms of albinism and depigmentation
Source: Mol Genet Genomics. 2025 Sep 6;300(1):91. doi: 10.1007/s00438-025-02290-2 (PMC12414089; doi:10.1007/s00438-025-02290-2)
Supplement: Supplementary file 3 — Supplementary Material 3 [file 438_2025_2290_MOESM3_ESM.xlsx]

## Sheet: Sheet1
Online Resource 3. List of all private heterozygous variants in cases 2 and 3 identified after the comparison with a global control cohort of 5676 other genomes and detailed description and classification of heterozygous protein-changing variants.
																		PredictSNP consensus showing each tool's prediction (Del or Neu) and normalized confidence (%)					Variant pathogenicity classification based on Boeykens et al, 2024
Case ID	Case genotype	Sire genotype	#CHROM	POS	REF	ALT	QUAL	EFFECT	IMPACT	GENE	GENEID	FEATURE	FEATUREID	BIOTYPE	RANK	HGVS_C	HGVS_P	PredictSNP 1.0	PolyPhen-1	PolyPhen-2	PhD-SNPg	SIFT	Classification	Detected criteria
Case 2	0/1	0/1	10	29060537	A	G	PASS	intron_variant	MODIFIER	RYR3	539899	transcript	XM_015473104.2	protein_coding	3	c.279+10188T>C
Case 2	0/1	0/1	10	33161752	C	T	PASS	intergenic_region	MODIFIER	LOC104973118-TMCO5A	104973118-617536	intergenic_region			-1	n.33161752C>T
Case 2	0/1	0/1	10	40018029	T	G	PASS	intron_variant	MODIFIER	MDGA2	537506	transcript	XM_002690859.6	protein_coding	8	c.1819+37996A>C
Case 2	0/1	0/1	10	56987382	C	T	PASS	intron_variant	MODIFIER	SCN3B	540925	transcript	NM_001046495.1	protein_coding	4	c.25+10631955G>A
Case 2	0/1	0/1	10	64361860	G	C	PASS	intron_variant	MODIFIER	SCN3B	540925	transcript	NM_001046495.1	protein_coding	4	c.25+3257477C>G
Case 2	0/1	0/1	10	70444122	G	T	PASS	intron_variant	MODIFIER	ARMH4	508562	transcript	NM_001038060.1	protein_coding	4	c.1792+12495C>A
Case 2	0/1	0/1	11	22963432	G	T	PASS	intergenic_region	MODIFIER	LOC104973311-LOC615674	104973311-615674	intergenic_region			-1	n.22963432G>T
Case 2	0/1	0/1	11	23104871	G	A	PASS	intergenic_region	MODIFIER	LOC104973311-LOC615674	104973311-615674	intergenic_region			-1	n.23104871G>A
Case 2	0/1	0/1	1	15673426	A	C	PASS	intron_variant	MODIFIER	NCAM2	535613	transcript	XM_002684635.6	protein_coding	1	c.56-121442T>G
Case 2	0/1	0/1	1	157438090	ACTT	A	PASS	intergenic_region	MODIFIER	LOC787207-LOC107132181	787207-107132181	intergenic_region			-1	n.157438091_157438093delCTT
Case 2	0/1	0/1	11	70813239	C	G	PASS	intron_variant	MODIFIER	TOGARAM2	100298060	transcript	XM_024999762.1	protein_coding	8	c.1207-2007G>C
Case 2	0/1	0/1	11	75500035	T	A	PASS	intron_variant	MODIFIER	KLHL29	537141	transcript	NM_001164494.1	protein_coding	1	c.-153-19387A>T
Case 2	0/1	0/1	11	76208288	C	A	PASS	intergenic_region	MODIFIER	LOC101908123-LOC112448818	101908123-112448818	intergenic_region			-1	n.76208288C>A
Case 2	0/1	0/1	11	80467832	C	T	PASS	intergenic_region	MODIFIER	LOC788214-KCNS3	788214-541460	intergenic_region			-1	n.80467832C>T
Case 2	0/1	0/1	11	91816343	A	G	PASS	intergenic_region	MODIFIER	LOC112448885-LOC525099	112448885-525099	intergenic_region			-1	n.91816343A>G
Case 2	0/1	0/1	12	11398566	C	T	PASS	intergenic_region	MODIFIER	LOC112449026-KBTBD7	112449026-539110	intergenic_region			-1	n.11398566C>T
Case 2	0/1	0/1	1	21307403	C	G	PASS	intron_variant	MODIFIER	USP25	524531	transcript	XM_002684646.6	protein_coding	1	c.46-6687G>C
Case 2	0/1	0/1	1	22997040	CAGAA	C	PASS	intergenic_region	MODIFIER	LIPI-LOC112448273	617574-112448273	intergenic_region			-1	n.22997041_22997044delAGAA
Case 2	0/1	0/1	12	6587263	A	C	PASS	intergenic_region	MODIFIER	PCDH17-LOC100141157	510554-100141157	intergenic_region			-1	n.6587263A>C
Case 2	0/1	0/1	13	11670596	C	T	PASS	3_prime_UTR_variant	MODIFIER	CAMK1D	526873	transcript	XM_025000914.1	protein_coding	11	c.*3369G>A
Case 2	0/1	0/1	1	37587485	G	A	PASS	intergenic_region	MODIFIER	EPHA3-PROS1	537951-282006	intergenic_region			-1	n.37587485G>A
Case 2	0/1	0/1	13	80380168	C	G	PASS	intron_variant	MODIFIER	FBXO32	513776	transcript	NM_001046155.1	protein_coding	11	c.*421-1110363C>G
Case 2	0/1	0/1	1	38114867	A	G	PASS	intergenic_region	MODIFIER	EPHA3-PROS1	537951-282006	intergenic_region			-1	n.38114867A>G
Case 2	0/1	0/1	13	81335248	C	T	PASS	intron_variant	MODIFIER	FBXO32	513776	transcript	NM_001046155.1	protein_coding	11	c.*421-155283C>T
Case 2	0/1	0/1	13	81432117	G	A	PASS	intron_variant	MODIFIER	BCAS1	504895	transcript	NM_001077850.2	protein_coding	5	c.367-4323C>T
Case 2	0/1	0/1	15	28821323	G	C	PASS	intergenic_region	MODIFIER	TMPRSS4-SCN4B	513343-538100	intergenic_region			-1	n.28821323G>C
Case 2	0/1	0/1	1	52893730	G	A	PASS	intron_variant	MODIFIER	IFT57	531436	transcript	NM_001105403.1	protein_coding	6	c.778-6713C>T
Case 2	0/1	0/1	15	48071859	G	A	GATKstd;LowQual	intergenic_region	MODIFIER	UBQLN3-LOC520778	617845-520778	intergenic_region			-1	n.48071859G>A
Case 2	0/1	0/1	15	48071860	T	G	GATKstd;LowQual	intergenic_region	MODIFIER	UBQLN3-LOC520778	617845-520778	intergenic_region			-1	n.48071860T>G
Case 2	0/1	0/1	15	62302261	C	A	PASS	intron_variant	MODIFIER	ELP4	614139	transcript	NM_001038684.2	protein_coding	1	c.224-1845C>A
Case 2	0/1	0/1	1	56575889	G	A	PASS	upstream_gene_variant	MODIFIER	LOC112447298	112447298	transcript	XR_003035375.1	pseudogene	-1	n.-1174C>T
Case 2	0/1	0/1	15	73467839	G	A	PASS	intron_variant	MODIFIER	TTC17	512239	transcript	NM_001205309.1	protein_coding	1	c.159+6525G>A
Case 2	0/1	0/1	1	6415149	A	G	PASS	intron_variant	MODIFIER	GRIK1	533760	transcript	NM_001102514.1	protein_coding	3	c.544+1926A>G
Case 2	0/1	0/1	1	64465725	A	T	PASS	intron_variant	MODIFIER	MAATS1	100300968	transcript	XM_005201377.4	protein_coding	3	c.360-95A>T
Case 2	0/1	0/1	1	64465726	GACA	G	PASS	intron_variant	MODIFIER	MAATS1	100300968	transcript	XM_005201377.4	protein_coding	3	c.360-93_360-91delACA
Case 2	0/1	0/1	16	47504483	G	A	PASS	intergenic_region	MODIFIER	NPHP4-LOC112441788	519551-112441788	intergenic_region			-1	n.47504483G>A
Case 2	0/1	0/1	1	65630319	A	C	PASS	intron_variant	MODIFIER	STXBP5L	536735	transcript	NM_001206103.1	protein_coding	1	c.189+21336A>C
Case 2	0/1	0/1	1	67307527	G	A	PASS	intron_variant	MODIFIER	SEMA5B	784494	transcript	XM_002684809.5	protein_coding	1	c.-48-30059C>T
Case 2	0/1	0/1	16	8747667	A	T	PASS	intergenic_region	MODIFIER	LOC112441915-LOC789494	112441915-789494	intergenic_region			-1	n.8747667A>T
Case 2	0/1	0/1	17	18649695	A	T	PASS	intergenic_region	MODIFIER	NOCT-LOC112442126	540641-112442126	intergenic_region			-1	n.18649695A>T
Case 2	0/1	0/1	17	37694458	G	T	PASS	intergenic_region	MODIFIER	LOC512119-LOC782006	512119-782006	intergenic_region			-1	n.37694458G>T
Case 2	0/1	0/1	17	58469190	A	G	PASS	intergenic_region	MODIFIER	LOC112442139-LOC112442044	112442139-112442044	intergenic_region			-1	n.58469190A>G
Case 2	0/1	0/1	18	2965595	ACACTGTTTC	A	PASS	intergenic_region	MODIFIER	TERF2IP-CNTNAP4	509625-536775	intergenic_region			-1	n.2965596_2965604delCACTGTTTC
Case 2	0/1	0/1	18	3240998	A	C	PASS	intergenic_region	MODIFIER	TERF2IP-CNTNAP4	509625-536775	intergenic_region			-1	n.3240998A>C
Case 2	0/1	0/1	18	3339780	T	A	PASS	intergenic_region	MODIFIER	TERF2IP-CNTNAP4	509625-536775	intergenic_region			-1	n.3339780T>A
Case 2	0/1	0/1	18	3407942	A	G	PASS	intergenic_region	MODIFIER	TERF2IP-CNTNAP4	509625-536775	intergenic_region			-1	n.3407942A>G
Case 2	0/1	0/1	18	50636850	C	T	PASS	intron_variant	MODIFIER	BLOC1S3	538539	transcript	NM_001099086.1	protein_coding	2	c.-165-2189713C>T
Case 2	0/1	0/1	1	86740490	C	T	PASS	intergenic_region	MODIFIER	LOC112447547-PEX5L	112447547-531027	intergenic_region			-1	n.86740490C>T
Case 2	0/1	0/1	19	27720953	C	T	PASS	downstream_gene_variant	MODIFIER	LOC101904219	101904219	transcript	101904219	pseudogene	-1	n.*2829C>T
Case 2	0/1	0/1	19	31626798	A	G	PASS	intron_variant	MODIFIER	SUMO2	286807	transcript	NM_174769.2	protein_coding	1	c.-83+14934277A>G
Case 2	0/1	0/1	19	34446717	G	A	PASS	intron_variant	MODIFIER	MYO15A	782104	transcript	XM_024980805.1	protein_coding	64	c.10404+996C>T
Case 2	0/1	0/1	19	38231735	C	T	PASS	intron_variant	MODIFIER	SKAP1	506769	transcript	XM_002695944.6	protein_coding	4	c.298+73276C>T
Case 2	0/1	0/1	19	47572936	TA	T	PASS	intron_variant	MODIFIER	SUMO2	286807	transcript	NM_174769.2	protein_coding	1	c.-82-8712571delA
Case 2	0/1	0/1	19	9374068	AC	A	PASS	intron_variant	MODIFIER	RNF43	784035	transcript	NM_001191194.1	protein_coding	1	c.252+12155delG
Case 2	0/1	0/1	20	26410153	T	A	PASS	intergenic_region	MODIFIER	ITGA1-ISL1	535951-614040	intergenic_region			-1	n.26410153T>A
Case 2	0/1	0/1	20	35316549	G	T	PASS	intron_variant	MODIFIER	FYB1	535347	transcript	NM_001105414.1	protein_coding	13	c.2141+1533G>T
Case 2	0/1	0/1	20	47186248	A	G	PASS	intron_variant	MODIFIER	TRH	613414	transcript	NM_001101221.1	protein_coding	7	c.415-8700642A>G
Case 2	0/1	0/1	2	108091457	G	T	PASS	intergenic_region	MODIFIER	LOC112443121-LOC784291	112443121-784291	intergenic_region			-1	n.108091457G>T
Case 2	0/1	0/1	21	17855558	C	G	PASS	downstream_gene_variant	MODIFIER	AGBL1	100300175	transcript	XM_015459153.2	protein_coding	-1	c.*4632C>G
Case 2	0/1	0/1	2	135505877	G	A	PASS	intron_variant	MODIFIER	PADI2	617851	transcript	NM_001105452.2	protein_coding	4	c.412-2082G>A
Case 2	0/1	0/1	21	43698300	C	T	PASS	intron_variant	MODIFIER	NPAS3	527053	transcript	XM_024982066.1	protein_coding	2	c.295+62170C>T
Case 2	0/1	0/1	22	10830446	T	C	PASS	intron_variant	MODIFIER	BAP1	100124510	transcript	NM_001102549.1	protein_coding	5	c.-37+9765749T>C
Case 2	0/1	0/1	22	25073313	C	G	PASS	intron_variant	MODIFIER	BAP1	100124510	transcript	NM_001102549.1	protein_coding	5	c.-36-23405965C>G
Case 2	0/1	0/1	23	29787837	G	A	PASS	downstream_gene_variant	MODIFIER	LOC789358	789358	transcript	XM_015459928.2	protein_coding	-1	c.*4122C>T
Case 2	0/1	0/1	24	11616719	C	T	PASS	intergenic_region	MODIFIER	CDH7-LOC104975748	537324-104975748	intergenic_region			-1	n.11616719C>T
Case 2	0/1	0/1	24	19197947	G	A	PASS	intergenic_region	MODIFIER	LOC112444195-LOC104975738	112444195-104975738	intergenic_region			-1	n.19197947G>A
Case 2	0/1	0/1	24	19204519	G	A	PASS	intergenic_region	MODIFIER	LOC112444195-LOC104975738	112444195-104975738	intergenic_region			-1	n.19204519G>A
Case 2	0/1	0/1	24	30700255	C	T	PASS	intron_variant	MODIFIER	SS18	540947	transcript	NM_001098122.1	protein_coding	3	c.232-8257C>T
Case 2	0/1	0/1	24	31954965	C	T	PASS	intergenic_region	MODIFIER	ZNF521-LOC112444180	538792-112444180	intergenic_region			-1	n.31954965C>T
Case 2	0/1	0/1	24	32415900	G	A	PASS	intron_variant	MODIFIER	OSBPL1A	100336844	transcript	XM_002697723.6	protein_coding	16	c.1281+9384G>A
Case 2	0/1	0/1	24	33076157	G	T	PASS	intron_variant	MODIFIER	NPC1	286772	transcript	NM_174758.2	protein_coding	4	c.464-749G>T
Case 2	0/1	0/1	24	33129208	T	C	PASS	downstream_gene_variant	MODIFIER	LOC101904227	101904227	transcript	XR_003032436.1	pseudogene	-1	n.*98T>C
Case 2	0/1	0/1	24	33240917	C	T	PASS	intron_variant	MODIFIER	TMEM241	614734	transcript	XM_002697719.5	protein_coding	12	c.602-303C>T
Case 2	0/1	0/1	24	33329006	G	T	PASS	intron_variant	MODIFIER	CABLES1	100138286	transcript	XM_002697726.4	protein_coding	4	c.1083-2120C>A
Case 2	0/1	0/1	24	33438711	G	A	PASS	intergenic_region	MODIFIER	CABLES1-RBBP8	100138286-512977	intergenic_region			-1	n.33438711G>A
Case 2	0/1	0/1	24	33653022	G	C	GATKstd	intergenic_region	MODIFIER	RBBP8-LOC112444227	512977-112444227	intergenic_region			-1	n.33653022G>C
Case 2	0/1	0/1	24	33731295	G	A	PASS	intergenic_region	MODIFIER	RBBP8-LOC112444227	512977-112444227	intergenic_region			-1	n.33731295G>A
Case 2	0/1	0/1	24	33758114	G	A	PASS	intergenic_region	MODIFIER	RBBP8-LOC112444227	512977-112444227	intergenic_region			-1	n.33758114G>A
Case 2	0/1	0/1	24	34269042	C	A	PASS	intergenic_region	MODIFIER	LOC100336909-LOC107131776	100336909-107131776	intergenic_region			-1	n.34269042C>A
Case 2	0/1	0/1	24	34811790	C	T	PASS	intron_variant	MODIFIER	GREB1L	535053	transcript	XM_024984508.1	protein_coding	2	c.-111-16376G>A
Case 2	0/1	0/1	24	35530732	C	T	PASS	intron_variant	MODIFIER	CLUL1	516801	transcript	NM_001034520.1	protein_coding	5	c.856+368C>T
Case 2	0/1	0/1	24	35539508	C	T	PASS	intron_variant	MODIFIER	CLUL1	516801	transcript	NM_001034520.1	protein_coding	6	c.995-30C>T
Case 2	0/1	0/1	24	35691062	G	A	PASS	intergenic_region	MODIFIER	YES1-ADCYAP1	507632-615187	intergenic_region			-1	n.35691062G>A
Case 2	0/1	0/1	24	35915706	T	C	PASS	intron_variant	MODIFIER	LOC786055	786055	transcript	786055	pseudogene	1	n.10+12089A>G
Case 2	0/1	0/1	24	56326861	C	T	PASS	intron_variant	MODIFIER	LOC112444183	112444183	transcript	XR_003032423.1	pseudogene	2	n.984+327G>A
Case 2	0/1	0/1	25	41512969	C	T	PASS	intergenic_region	MODIFIER	MICALL2-LOC107131853	510644-107131853	intergenic_region			-1	n.41512969C>T
Case 2	0/1	0/1	26	20638288	T	A	PASS	intron_variant	MODIFIER	ENTPD7	100300490	transcript	XM_024985883.1	protein_coding	5	c.548+558T>A
Case 2	0/1	0/1	27	19627167	G	A	PASS	intron_variant	MODIFIER	MTUS1	515016	transcript	NM_001075692.1	protein_coding	7	c.895-467G>A
Case 2	0/1	0/1	27	36737106	G	A	PASS	intron_variant	MODIFIER	ANK1	353108	transcript	XM_024986484.1	protein_coding	1	c.127-69163C>T
Case 2	0/1	0/1	27	4682299	T	C	PASS	intergenic_region	MODIFIER	LOC788501-LOC517971	788501-517971	intergenic_region			-1	n.4682299T>C
Case 2	0/1	0/1	28	1369229	T	G	PASS	intergenic_region	MODIFIER	LOC789763-ACTA1	789763-281592	intergenic_region			-1	n.1369229T>G
Case 2	0/1	0/1	3	49682469	C	T	PASS	intergenic_region	MODIFIER	LOC112445876-BCAR3	112445876-506231	intergenic_region			-1	n.49682469C>T
Case 2	0/1	0/1	3	75904594	C	T	PASS	intergenic_region	MODIFIER	LRRC7-DEPDC1	538844-527397	intergenic_region			-1	n.75904594C>T
Case 2	0/1	0/1	3	84266170	A	G	PASS	intron_variant	MODIFIER	NFIA	615371	transcript	XM_024989709.1	protein_coding	8	c.1076-3311T>C
Case 2	0/1	0/1	4	110044849	G	GTA	PASS	intron_variant	MODIFIER	CNTNAP2	100337375	transcript	XM_024991213.1	protein_coding	2	c.98-67645_98-67644insTA
Case 2	0/1	0/1	4	3131054	A	AT	PASS	intergenic_region	MODIFIER	LOC784126-LOC112446320	784126-112446320	intergenic_region			-1	n.3131054_3131055insT
Case 2	0/1	0/1	4	33652586	G	A	PASS	missense_variant	MODERATE	GRM3	541056	transcript	NM_001098123.1	protein_coding	4	c.1622C>T	p.Ala541Val	Neu; 75%	Neu; 67%	Neu; 87%	Del; 77%	Neu; 82%	uncertain significance	PS2, PS4, BS3, BS4
Case 2	0/1	0/1	4	56239346	T	A	GATKstd	intron_variant	MODIFIER	DOCK4	534227	transcript	XM_002686809.6	protein_coding	1	c.38-80147T>A
Case 2	0/1	0/1	4	62069098	T	A	PASS	downstream_gene_variant	MODIFIER	DPY19L1	536508	transcript	XM_002686820.6	protein_coding	-1	c.*1530T>A
Case 2	0/1	0/1	5	104600465	T	A	PASS	intron_variant	MODIFIER	ANO2	512529	transcript	XM_024992694.1	protein_coding	14	c.1534-13953T>A
Case 2	0/1	0/1	5	108365309	A	G	PASS	intron_variant	MODIFIER	CACNA1C	408015	transcript	XM_024992746.1	protein_coding	1	c.136+30022A>G
Case 2	0/1	0/1	5	31684451	G	A	PASS	intron_variant	MODIFIER	CHRNA3	282702	transcript	NM_174719.2	protein_coding	1	c.-2-692531C>T
Case 2	0/1	0/1	5	32759525	A	G	PASS	intron_variant	MODIFIER	CHRNA3	282702	transcript	NM_174719.2	protein_coding	1	c.-2-1767605T>C
Case 2	0/1	0/1	5	39153783	C	T	PASS	intron_variant	MODIFIER	CHRNA3	282702	transcript	NM_174719.2	protein_coding	1	c.-2-8161863G>A
Case 2	0/1	0/1	5	49567102	AAG	A	PASS	intron_variant	MODIFIER	CHRNA3	282702	transcript	NM_174719.2	protein_coding	1	c.-2-18575184_-2-18575183delCT
Case 2	0/1	0/1	5	81571140	C	T	PASS	intron_variant	MODIFIER	CCDC91	530230	transcript	NM_001193032.1	protein_coding	1	c.-14+21144G>A
Case 2	0/1	0/1	5	93397270	A	G	PASS	intergenic_region	MODIFIER	LMO3-LOC618358	532870-618358	intergenic_region			-1	n.93397270A>G
Case 2	0/1	0/1	5	95529974	G	A	PASS	intergenic_region	MODIFIER	ATF7IP-LOC100139060	781834-100139060	intergenic_region			-1	n.95529974G>A
Case 2	0/1	0/1	5	95862165	T	C	PASS	intergenic_region	MODIFIER	LOC100139060-GRIN2B	100139060-537804	intergenic_region			-1	n.95862165T>C
Case 2	0/1	0/1	6	21844871	C	A	PASS	intron_variant	MODIFIER	KIAA1211	511259	transcript	NM_001101941.1	protein_coding	1	c.55+19209691C>A
Case 2	0/1	0/1	6	65151977	G	A	PASS	intron_variant	MODIFIER	PTPN13	282333	transcript	NM_174590.3	protein_coding	16	c.2122-36379461G>A
Case 2	0/1	0/1	6	79753642	C	T	PASS	intron_variant	MODIFIER	PTPN13	282333	transcript	NM_174590.3	protein_coding	16	c.2122-21777796C>T
Case 2	0/1	0/1	7	16585551	G	GA	PASS	downstream_gene_variant	MODIFIER	CD209	513266	transcript	NM_001145756.1	protein_coding	-1	c.*1319_*1320insT
Case 2	0/1	0/1	7	29831796	G	A	PASS	intron_variant	MODIFIER	LOC112447391	112447391	transcript	XR_003035567.1	pseudogene	1	n.140-1030C>T
Case 2	0/1	0/1	7	87919884	T	TA	PASS	intron_variant	MODIFIER	ARHGEF12	503575	transcript	NM_001123033.1	protein_coding	50	c.6673-22662481_6673-22662480insA
Case 2	0/1	0/1	7	89736724	T	C	PASS	intron_variant	MODIFIER	ARHGEF12	503575	transcript	NM_001123033.1	protein_coding	50	c.6673-20845641T>C
Case 2	0/1	0/1	7	95771034	C	T	PASS	intron_variant	MODIFIER	ARHGEF12	503575	transcript	NM_001123033.1	protein_coding	50	c.6673-14811331C>T
Case 2	0/1	0/1	8	100270141	A	T	PASS	intron_variant	MODIFIER	MUSK	540052	transcript	NM_001192352.2	protein_coding	9	c.1184+2274A>T
Case 2	0/1	0/1	9	1016898	C	A	PASS	intergenic_region	MODIFIER	LOC616304-LOC100299705	616304-100299705	intergenic_region			-1	n.1016898C>A
Case 2	0/1	0/1	9	1100780	T	C	PASS	intergenic_region	MODIFIER	LOC616304-LOC100299705	616304-100299705	intergenic_region			-1	n.1100780T>C
Case 2	0/1	0/1	9	1161777	C	T	PASS	intergenic_region	MODIFIER	LOC616304-LOC100299705	616304-100299705	intergenic_region			-1	n.1161777C>T
Case 2	0/1	0/1	9	6415483	T	C	PASS	intergenic_region	MODIFIER	LOC787979-LOC100300749	787979-100300749	intergenic_region			-1	n.6415483T>C
Case 2	0/1	0/1	9	65279271	C	T	PASS	intron_variant	MODIFIER	MRAP2	781188	transcript	NM_001099393.1	protein_coding	3	c.228-1755G>A
Case 2	0/1	0/1	9	7031337	G	A	PASS	intergenic_region	MODIFIER	LOC100300749-ADGRB3	100300749-100337167	intergenic_region			-1	n.7031337G>A
Case 2	0/1	0/1	9	76806370	C	T	GATKstd	intron_variant	MODIFIER	PWWP2B	524314	transcript	NM_001075856.2	protein_coding	5	c.547+1922136G>A
Case 2	0/1	0/1	9	99344912	C	T	PASS	intergenic_region	MODIFIER	LOC101908095-LOC112448089	101908095-112448089	intergenic_region			-1	n.99344912C>T
Case 2	0/1	0/1	X	106897501	T	C	PASS	intron_variant	MODIFIER	ARHGAP6	100140016	transcript	NM_001191354.1	protein_coding	12	c.3016-24961834T>C
Case 2	0/1	0/0	10	12074695	C	T	PASS	intron_variant	MODIFIER	PDCD7	784973	transcript	NM_001205449.1	protein_coding	2	c.1016-255G>A
Case 2	0/1	0/0	10	1717510	C	A	PASS	intron_variant	MODIFIER	EPB41L4A	519867	transcript	NM_001105384.1	protein_coding	9	c.690+12288C>A
Case 2	0/1	0/0	10	21518165	C	CCCCCACCCACCCCACCACCACCAGGAGGTGCAG	PASS	intron_variant	MODIFIER	MYH6	100296004	transcript	XM_024997942.1	protein_coding	6	c.643-58_643-57insCCCCACCCACCCCACCACCACCAGGAGGTGCAG
Case 2	0/1	0/0	10	27351030	G	T	GATKstd;LowQual	intergenic_region	MODIFIER	OR4K14-LOC515473	784908-515473	intergenic_region			-1	n.27351030G>T
Case 2	0/1	0/0	10	34708190	T	TGATGGTATATATCTATATATATATAGATATATATATATATATATATATATATATATATATATA	PASS	intron_variant	MODIFIER	SCN3B	540925	transcript	NM_001046495.1	protein_coding	4	c.26-454377_26-454376insTATATATATATATATATATATATATATATATATATATCTATATATATATAGATATATACCATC
Case 2	0/1	0/0	10	47820031	T	C	PASS	intron_variant	MODIFIER	SCN3B	540925	transcript	NM_001046495.1	protein_coding	4	c.26-13566217A>G
Case 2	0/1	0/0	10	52909315	A	C	PASS	intron_variant	MODIFIER	CGNL1	517509	transcript	XM_003586570.5	protein_coding	1	c.-16+27449T>G
Case 2	0/1	0/0	10	60436632	A	AT	GATKIndelStd	downstream_gene_variant	MODIFIER	ATP8B4	100137953	transcript	XM_002690973.5	protein_coding	-1	c.*6185_*6186insT
Case 2	0/1	0/0	10	60436640	T	C	GATKstd	downstream_gene_variant	MODIFIER	ATP8B4	100137953	transcript	XM_002690973.5	protein_coding	-1	c.*6193T>C
Case 2	0/1	0/0	10	67913416	C	A	PASS	intergenic_region	MODIFIER	TBPL2-LOC101903890	615096-101903890	intergenic_region			-1	n.67913416C>A
Case 2	0/1	0/0	10	97685592	T	C	GATKstd	intergenic_region	MODIFIER	FLRT2-TRNAC-ACA	539905-112448712	intergenic_region			-1	n.97685592T>C
Case 2	0/1	0/0	1	107341643	C	A	PASS	intergenic_region	MODIFIER	C1H3orf80-LOC511229	100847848-511229	intergenic_region			-1	n.107341643C>A
Case 2	0/1	0/0	1	116325859	A	T	PASS	intergenic_region	MODIFIER	LOC523130-LOC112448263	523130-112448263	intergenic_region			-1	n.116325859A>T
Case 2	0/1	0/0	1	116325865	A	G	PASS	intergenic_region	MODIFIER	LOC523130-LOC112448263	523130-112448263	intergenic_region			-1	n.116325865A>G
Case 2	0/1	0/0	11	1764504	T	G	PASS	downstream_gene_variant	MODIFIER	NPHP1	505421	transcript	NM_001105332.1	protein_coding	-1	c.*2507T>G
Case 2	0/1	0/0	11	2659281	C	A	PASS	intron_variant	MODIFIER	FER1L5	526655	transcript	XM_024999716.1	protein_coding	18	c.1748-2385C>A
Case 2	0/1	0/0	11	35984624	C	A	PASS	intergenic_region	MODIFIER	LOC101901933-LOC782033	101901933-782033	intergenic_region			-1	n.35984624C>A
Case 2	0/1	0/0	1	137039159	A	C	PASS	intergenic_region	MODIFIER	ACAD11-DNAJC13	526956-504472	intergenic_region			-1	n.137039159A>C
Case 2	0/1	0/0	11	37320438	C	A	PASS	intron_variant	MODIFIER	SPTBN1	526027	transcript	NM_001192276.1	protein_coding	3	c.300+134C>A
Case 2	0/1	0/0	1	138938887	TAAGA	T	PASS	intron_variant	MODIFIER	ATP2C1	327663	transcript	NM_175785.2	protein_coding	5	c.463-372_463-369delTCTT
Case 2	0/1	0/0	1	138938893	A	T	PASS	intron_variant	MODIFIER	ATP2C1	327663	transcript	NM_175785.2	protein_coding	5	c.463-374T>A
Case 2	0/1	0/0	1	138938894	A	T	PASS	intron_variant	MODIFIER	ATP2C1	327663	transcript	NM_175785.2	protein_coding	5	c.463-375T>A
Case 2	0/1	0/0	11	40942295	A	ACCAATTTGTTACAGTTGAGATTCACTGCAGCCACACTGGGATTTTGTTCCAGTATTTCTTGT	PASS	intergenic_region	MODIFIER	TRNAC-ACA-LOC107132926	112449007-107132926	intergenic_region			-1	n.40942295_40942296insCCAATTTGTTACAGTTGAGATTCACTGCAGCCACACTGGGATTTTGTTCCAGTATTTCTTGT
Case 2	0/1	0/0	11	52204712	A	G	PASS	intergenic_region	MODIFIER	LOC112448910-LOC112448898	112448910-112448898	intergenic_region			-1	n.52204712A>G
Case 2	0/1	0/0	11	63302208	C	T	PASS	intergenic_region	MODIFIER	LOC100295066-LOC101905979	100295066-101905979	intergenic_region			-1	n.63302208C>T
Case 2	0/1	0/0	11	9241247	C	A	PASS	intron_variant	MODIFIER	TGFBRAP1	514660	transcript	XM_024998576.1	protein_coding	2	c.688+1056G>T
Case 2	0/1	0/0	12	16914116	G	A	PASS	intron_variant	MODIFIER	LOC112449036	112449036	transcript	XR_003037491.1	pseudogene	2	n.259+9378G>A
Case 2	0/1	0/0	12	16914117	G	T	PASS	intron_variant	MODIFIER	LOC112449036	112449036	transcript	XR_003037491.1	pseudogene	2	n.259+9379G>T
Case 2	0/1	0/0	12	16914129	G	A	PASS	intron_variant	MODIFIER	LOC112449036	112449036	transcript	XR_003037491.1	pseudogene	2	n.259+9391G>A
Case 2	0/1	0/0	12	16914135	T	G	PASS	intron_variant	MODIFIER	LOC112449036	112449036	transcript	XR_003037491.1	pseudogene	2	n.259+9397T>G
Case 2	0/1	0/0	12	32100261	G	T	PASS	intergenic_region	MODIFIER	CDX2-PDX1	618679-538927	intergenic_region			-1	n.32100261G>T
Case 2	0/1	0/0	12	60269792	G	T	GATKstd;LowQual	intergenic_region	MODIFIER	LOC112449161-LOC112449135	112449161-112449135	intergenic_region			-1	n.60269792G>T
Case 2	0/1	0/0	12	64074800	A	G	PASS	intergenic_region	MODIFIER	LOC112449163-LOC112449137	112449163-112449137	intergenic_region			-1	n.64074800A>G
Case 2	0/1	0/0	12	72458903	A	C	PASS	intergenic_region	MODIFIER	LOC112449072-LOC104970698	112449072-104970698	intergenic_region			-1	n.72458903A>C
Case 2	0/1	0/0	12	8028982	T	G	GATKstd;LowQual	intergenic_region	MODIFIER	LOC112449165-LOC112449116	112449165-112449116	intergenic_region			-1	n.8028982T>G
Case 2	0/1	0/0	12	85556418	C	T	PASS	downstream_gene_variant	MODIFIER	TEX29	617473	transcript	NM_001076461.2	protein_coding	-1	c.*4156C>T
Case 2	0/1	0/0	13	20605715	A	C	GATKstd;LowQual	intron_variant	MODIFIER	FBXO32	513776	transcript	NM_001046155.1	protein_coding	11	c.*420+4244654A>C
Case 2	0/1	0/0	13	57838967	C	A	GATKstd;LowQual	intron_variant	MODIFIER	FBXO32	513776	transcript	NM_001046155.1	protein_coding	11	c.*421-23651564C>A
Case 2	0/1	0/0	13	76836942	C	T	PASS	downstream_gene_variant	MODIFIER	PREX1	527410	transcript	XM_025001303.1	protein_coding	-1	c.*5370G>A
Case 2	0/1	0/0	14	13699472	G	GTTTTTT	PASS	intergenic_region	MODIFIER	LOC112449612-LOC101907803	112449612-101907803	intergenic_region			-1	n.13699472_13699473insTTTTTT
Case 2	0/1	0/0	14	64525894	T	G	GATKstd	intron_variant	MODIFIER	VPS13B	512656	transcript	XM_002692791.6	protein_coding	43	c.7927-6161A>C
Case 2	0/1	0/0	14	68828257	C	A	PASS	intergenic_region	MODIFIER	LOC783582-LOC112449667	783582-112449667	intergenic_region			-1	n.68828257C>A
Case 2	0/1	0/0	14	68828258	C	G	PASS	intergenic_region	MODIFIER	LOC783582-LOC112449667	783582-112449667	intergenic_region			-1	n.68828258C>G
Case 2	0/1	0/0	14	7715920	C	T	GATKstd	intergenic_region	MODIFIER	LOC107133100-ST3GAL1	107133100-282351	intergenic_region			-1	n.7715920C>T
Case 2	0/1	0/0	14	7715922	C	T	GATKstd	upstream_gene_variant	MODIFIER	LOC107133100	107133100	transcript	XR_001501810.2	pseudogene	-1	n.-2323G>A
Case 2	0/1	0/0	15	19043226	TCC	T	PASS	intergenic_region	MODIFIER	DDX10-C15H11orf87	528483-617737	intergenic_region			-1	n.19043227_19043228delCC
Case 2	0/1	0/0	15	24479192	A	C	PASS	intron_variant	MODIFIER	HTR3B	541055	transcript	XM_010812414.2	protein_coding	6	c.685-742A>C
Case 2	0/1	0/0	15	45386391	G	A	PASS	intron_variant	MODIFIER	SYT9	536969	transcript	XM_010812577.3	protein_coding	3	c.1044+20607C>T
Case 2	0/1	0/0	15	49747163	G	A	PASS	intron_variant	MODIFIER	LOC788939	788939	transcript	XM_015470739.2	protein_coding	1	c.922-4536G>A
Case 2	0/1	0/0	15	68677749	AAGGGAG	A	PASS	intergenic_region	MODIFIER	LOC617085-LOC112441689	617085-112441689	intergenic_region			-1	n.68677750_68677755delAGGGAG
Case 2	0/1	0/0	15	73785505	G	GT	PASS	intron_variant	MODIFIER	HSD17B12	789567	transcript	NM_001101307.1	protein_coding	1	c.160+3918_160+3919insT
Case 2	0/1	0/0	15	84709277	G	A	PASS	synonymous_variant	LOW	LOC509025	509025	transcript	XM_015474937.2	protein_coding	1	c.534C>T	p.Asp178Asp
Case 2	0/1	0/0	16	11596536	C	T	PASS	intergenic_region	MODIFIER	LOC112441912-LOC112441781	112441912-112441781	intergenic_region			-1	n.11596536C>T
Case 2	0/1	0/0	16	11596543	C	T	PASS	intergenic_region	MODIFIER	LOC112441912-LOC112441781	112441912-112441781	intergenic_region			-1	n.11596543C>T
Case 2	0/1	0/0	16	66920193	C	T	PASS	intron_variant	MODIFIER	HMCN1	521326	transcript	NM_001192537.2	protein_coding	8	c.1285+198C>T
Case 2	0/1	0/0	16	69750170	A	G	PASS	intergenic_region	MODIFIER	LOC100139281-LOC107133264	100139281-107133264	intergenic_region			-1	n.69750170A>G
Case 2	0/1	0/0	16	72742171	A	G	PASS	intron_variant	MODIFIER	HHAT	100336796	transcript	XM_024976884.1	protein_coding	10	c.1245+12480T>C
Case 2	0/1	0/0	16	77369500	A	C	GATKstd	intergenic_region	MODIFIER	LOC112441874-ATP6V1G3	112441874-613925	intergenic_region			-1	n.77369500A>C
Case 2	0/1	0/0	17	18578747	C	T	PASS	downstream_gene_variant	MODIFIER	ELF2	613439	transcript	NM_001191138.2	protein_coding	-1	c.*5765C>T
Case 2	0/1	0/0	17	18578748	A	G	PASS	downstream_gene_variant	MODIFIER	ELF2	613439	transcript	NM_001191138.2	protein_coding	-1	c.*5766A>G
Case 2	0/1	0/0	17	18578756	A	G	PASS	downstream_gene_variant	MODIFIER	ELF2	613439	transcript	NM_001191138.2	protein_coding	-1	c.*5774A>G
Case 2	0/1	0/0	17	26641840	G	A	PASS	intergenic_region	MODIFIER	LOC112442102-LOC112442106	112442102-112442106	intergenic_region			-1	n.26641840G>A
Case 2	0/1	0/0	17	28032420	T	G	PASS	intergenic_region	MODIFIER	LOC112441995-LOC782706	112441995-782706	intergenic_region			-1	n.28032420T>G
Case 2	0/1	0/0	17	53373593	T	G	PASS	intron_variant	MODIFIER	WDR66	536738	transcript	XM_010814029.3	protein_coding	18	c.2658+133A>C
Case 2	0/1	0/0	17	68234754	A	T	PASS	intergenic_region	MODIFIER	LOC101903066-ZNRF3	101903066-535441	intergenic_region			-1	n.68234754A>T
Case 2	0/1	0/0	18	19657847	A	C	PASS	intron_variant	MODIFIER	BLOC1S3	538539	transcript	NM_001099086.1	protein_coding	2	c.-166+6889092A>C
Case 2	0/1	0/0	18	24415558	C	T	PASS	intron_variant	MODIFIER	BLOC1S3	538539	transcript	NM_001099086.1	protein_coding	2	c.-166+11646803C>T
Case 2	0/1	0/0	18	48639574	C	A	PASS	downstream_gene_variant	MODIFIER	FBXO17	510874	transcript	NM_001103239.2	protein_coding	-1	c.*3781G>T
Case 2	0/1	0/0	18	48639577	G	A	PASS	downstream_gene_variant	MODIFIER	FBXO17	510874	transcript	NM_001103239.2	protein_coding	-1	c.*3778C>T
Case 2	0/1	0/0	18	48639586	C	G	PASS	downstream_gene_variant	MODIFIER	FBXO17	510874	transcript	NM_001103239.2	protein_coding	-1	c.*3769G>C
Case 2	0/1	0/0	18	48639587	C	T	PASS	downstream_gene_variant	MODIFIER	FBXO17	510874	transcript	NM_001103239.2	protein_coding	-1	c.*3768G>A
Case 2	0/1	0/0	19	20229346	C	A	GATKstd;LowQual	intron_variant	MODIFIER	SUMO2	286807	transcript	NM_174769.2	protein_coding	1	c.-83+3536825C>A
Case 2	0/1	0/0	19	28589336	G	A	PASS	intron_variant	MODIFIER	NTN1	522767	transcript	NM_001192566.1	protein_coding	2	c.1204+5474G>A
Case 2	0/1	0/0	19	48470508	T	G	PASS	intron_variant	MODIFIER	SUMO2	286807	transcript	NM_174769.2	protein_coding	1	c.-82-7815000T>G
Case 2	0/1	0/0	19	50355402	G	A	PASS	intron_variant	MODIFIER	SUMO2	286807	transcript	NM_174769.2	protein_coding	1	c.-82-5930106G>A
Case 2	0/1	0/0	1	99819664	C	T	GATKstd	intergenic_region	MODIFIER	PDCD10-WDR49	506411-531076	intergenic_region			-1	n.99819664C>T
Case 2	0/1	0/0	20	35335750	T	C	PASS	downstream_gene_variant	MODIFIER	FYB1	535347	transcript	NM_001105414.1	protein_coding	-1	c.*4527T>C
Case 2	0/1	0/0	20	35335751	G	T	PASS	downstream_gene_variant	MODIFIER	FYB1	535347	transcript	NM_001105414.1	protein_coding	-1	c.*4528G>T
Case 2	0/1	0/0	20	44432221	A	ACTATATTATACTATACTATATTATACTATC	PASS	intron_variant	MODIFIER	TRH	613414	transcript	NM_001101221.1	protein_coding	7	c.415-11454669_415-11454668insCTATATTATACTATACTATATTATACTATC
Case 2	0/1	0/0	20	60992026	G	T	GATKstd;LowQual	intergenic_region	MODIFIER	LOC781723-CTNND2	781723-523661	intergenic_region			-1	n.60992026G>T
Case 2	0/1	0/0	2	115791468	T	G	PASS	intergenic_region	MODIFIER	LOC101903691-SLC19A3	101903691-537280	intergenic_region			-1	n.115791468T>G
Case 2	0/1	0/0	21	21681793	C	T	GATKstd	intron_variant	MODIFIER	PRC1	767818	transcript	NM_001076543.2	protein_coding	1	c.12-1740C>T
Case 2	0/1	0/0	2	18327565	C	T	PASS	intron_variant	MODIFIER	LOC112442546	112442546	transcript	XR_003030622.1	pseudogene	1	n.1701+10919G>A
Case 2	0/1	0/0	22	27363995	C	G	PASS	intron_variant	MODIFIER	BAP1	100124510	transcript	NM_001102549.1	protein_coding	5	c.-36-21115283C>G
Case 2	0/1	0/0	22	46314537	A	C	GATKstd	intron_variant	MODIFIER	BAP1	100124510	transcript	NM_001102549.1	protein_coding	5	c.-36-2164741A>C
Case 2	0/1	0/0	22	47482561	C	CAGAGAGGAGCCAAG	PASS	intron_variant	MODIFIER	BAP1	100124510	transcript	NM_001102549.1	protein_coding	5	c.-36-996717_-36-996716insAGAGAGGAGCCAAG
Case 2	0/1	0/0	22	47482563	T	TGGCGGAGGAGTAGGACGGGGAGAACAC	PASS	intron_variant	MODIFIER	BAP1	100124510	transcript	NM_001102549.1	protein_coding	5	c.-36-996715_-36-996714insGGCGGAGGAGTAGGACGGGGAGAACAC
Case 2	0/1	0/0	22	58673354	T	A	PASS	intergenic_region	MODIFIER	NUP210-IQSEC1	100125264-521541	intergenic_region			-1	n.58673354T>A
Case 2	0/1	0/0	23	30920681	G	A	PASS	downstream_gene_variant	MODIFIER	LOC783041	783041	transcript	XM_015459943.1	protein_coding	-1	c.*53C>T
Case 2	0/1	0/0	23	30920687	G	A	PASS	intergenic_region	MODIFIER	LOC522315-LOC783041	522315-783041	intergenic_region			-1	n.30920687G>A
Case 2	0/1	0/0	23	36577762	CG	C	PASS	downstream_gene_variant	MODIFIER	LOC112441526	112441526	transcript	XR_814925.3	pseudogene	-1	n.*1286delG
Case 2	0/1	0/0	23	39683408	T	C	PASS	intron_variant	MODIFIER	KIF13A	534832	transcript	XM_024983947.1	protein_coding	17	c.2000+890T>C
Case 2	0/1	0/0	23	8903343	G	GA	PASS	intron_variant	MODIFIER	ANKS1A	532631	transcript	XM_002697185.6	protein_coding	1	c.209+6742_209+6743insA
Case 2	0/1	0/0	2	40190741	G	C	PASS	intergenic_region	MODIFIER	NR4A2-LOC112443720	540245-112443720	intergenic_region			-1	n.40190741G>C
Case 2	0/1	0/0	24	14243512	T	C	GATKstd	intergenic_region	MODIFIER	PIK3C3-LOC112444152	534815-112444152	intergenic_region			-1	n.14243512T>C
Case 2	0/1	0/0	24	14243520	G	A	GATKstd	intergenic_region	MODIFIER	PIK3C3-LOC112444152	534815-112444152	intergenic_region			-1	n.14243520G>A
Case 2	0/1	0/0	24	15461307	C	A	GATKstd	intergenic_region	MODIFIER	LOC783699-LOC112444224	783699-112444224	intergenic_region			-1	n.15461307C>A
Case 2	0/1	0/0	24	28950082	T	G	PASS	intergenic_region	MODIFIER	CDH2-LOC782418	281062-782418	intergenic_region			-1	n.28950082T>G
Case 2	0/1	0/0	24	31803687	T	TTTTTTTTTAA	PASS	intergenic_region	MODIFIER	ZNF521-LOC112444180	538792-112444180	intergenic_region			-1	n.31803687_31803688insTTTTTTTTAA
Case 2	0/1	0/0	24	34618389	A	T	PASS	intron_variant	MODIFIER	LOC112444207	112444207	transcript	XR_003032457.1	pseudogene	1	n.140+123A>T
Case 2	0/1	0/0	24	34756611	T	A	GATKstd	downstream_gene_variant	MODIFIER	LOC112444225	112444225	transcript	112444225	pseudogene	-1	n.*2197T>A
Case 2	0/1	0/0	25	10994610	G	A	PASS	intron_variant	MODIFIER	SNX29	518366	transcript	NM_001076862.1	protein_coding	15	c.1788+20455G>A
Case 2	0/1	0/0	25	10994615	G	A	PASS	intron_variant	MODIFIER	SNX29	518366	transcript	NM_001076862.1	protein_coding	15	c.1788+20460G>A
Case 2	0/1	0/0	25	13813753	G	A	PASS	intergenic_region	MODIFIER	PDXDC1-MPV17L	505868-617491	intergenic_region			-1	n.13813753G>A
Case 2	0/1	0/0	25	19517594	A	T	PASS	intron_variant	MODIFIER	LOC786628	786628	transcript	XM_010819353.3	protein_coding	12	c.1711-2425A>T
Case 2	0/1	0/0	25	38139069	G	A	PASS	synonymous_variant	LOW	CYTH3	618488	transcript	XM_024985345.1	protein_coding	8	c.702C>T	p.Pro234Pro
Case 2	0/1	0/0	2	55710293	C	CTAATAATTTAAATTACCA	PASS	intergenic_region	MODIFIER	LOC101904447-TRNAC-GCA	101904447-112443793	intergenic_region			-1	n.55710293_55710294insTAATAATTTAAATTACCA
Case 2	0/1	0/0	2	55850897	A	G	PASS	downstream_gene_variant	MODIFIER	TRNAC-GCA	112443793	transcript	112443793	pseudogene	-1	n.*4683T>C
Case 2	0/1	0/0	26	11649963	C	T	GATKstd	intergenic_region	MODIFIER	LOC107131866-LOC783803	107131866-783803	intergenic_region			-1	n.11649963C>T
Case 2	0/1	0/0	26	11649967	C	T	GATKstd	intergenic_region	MODIFIER	LOC107131866-LOC783803	107131866-783803	intergenic_region			-1	n.11649967C>T
Case 2	0/1	0/0	26	11649976	T	A	GATKstd	intergenic_region	MODIFIER	LOC107131866-LOC783803	107131866-783803	intergenic_region			-1	n.11649976T>A
Case 2	0/1	0/0	26	11649984	C	A	GATKstd	intergenic_region	MODIFIER	LOC107131866-LOC783803	107131866-783803	intergenic_region			-1	n.11649984C>A
Case 2	0/1	0/0	26	16962846	T	TG	PASS	intron_variant	MODIFIER	SORBS1	504625	transcript	NM_001075169.2	protein_coding	2	c.-45-21494_-45-21493insC
Case 2	0/1	0/0	26	32569185	C	CA	PASS	intergenic_region	MODIFIER	LOC100847832-GPAM	100847832-497202	intergenic_region			-1	n.32569185_32569186insA
Case 2	0/1	0/0	26	32569200	G	A	PASS	intergenic_region	MODIFIER	LOC100847832-GPAM	100847832-497202	intergenic_region			-1	n.32569200G>A
Case 2	0/1	0/0	26	3719130	T	TACATATGTATACATACATACATATGTATACATACATACATATACAAAATGTATACATACAG	PASS	intergenic_region	MODIFIER	LOC100138076-PCDH15	100138076-100140108	intergenic_region			-1	n.3719130_3719131insACATATGTATACATACATACATATGTATACATACATACATATACAAAATGTATACATACAG
Case 2	0/1	0/0	2	66875187	A	T	PASS	intergenic_region	MODIFIER	LOC112443675-DPP10	112443675-617222	intergenic_region			-1	n.66875187A>T
Case 2	0/1	0/0	2	6700093	T	C	PASS	intergenic_region	MODIFIER	ASNSD1-SLC40A1	539672-527023	intergenic_region			-1	n.6700093T>C
Case 2	0/1	0/0	26	8481819	C	T	PASS	intron_variant	MODIFIER	A1CF	100336715	transcript	XM_005225372.4	protein_coding	1	c.-45-11379C>T
Case 2	0/1	0/0	27	15226210	A	C	PASS	intron_variant	MODIFIER	ACSL1	537161	transcript	NM_001076085.1	protein_coding	1	c.-29-2999T>G
Case 2	0/1	0/0	27	1761416	T	A	GATKstd	intergenic_region	MODIFIER	MYOM2-CSMD1	524077-526825	intergenic_region			-1	n.1761416T>A
Case 2	0/1	0/0	2	7600590	TAAGGGTTGACTA	T	PASS	intergenic_region	MODIFIER	LOC100140504-DIRC1	100140504-112443596	intergenic_region			-1	n.7600591_7600602delAAGGGTTGACTA
Case 2	0/1	0/0	27	9372385	T	A	PASS	intergenic_region	MODIFIER	AGA-LOC112444665	511345-112444665	intergenic_region			-1	n.9372385T>A
Case 2	0/1	0/0	28	18662385	C	T	PASS	intergenic_region	MODIFIER	ZNF365-LOC112444734	521207-112444734	intergenic_region			-1	n.18662385C>T
Case 2	0/1	0/0	2	8999602	C	A	PASS	intron_variant	MODIFIER	CALCRL	527140	transcript	NM_001102107.1	protein_coding	8	c.507-2626C>A
Case 2	0/1	0/0	2	90876473	G	A	PASS	intron_variant	MODIFIER	BMPR2	407127	transcript	NM_001304285.1	protein_coding	1	c.76+10834G>A
Case 2	0/1	0/0	29	37077182	T	TGTGCCG	PASS	downstream_gene_variant	MODIFIER	MS4A8	415111	transcript	NM_001034056.2	protein_coding	-1	c.*3807_*3808insGTGCCG
Case 2	0/1	0/0	3	10697701	A	T	PASS	intergenic_region	MODIFIER	LOC112445931-IFI16	112445931-506759	intergenic_region			-1	n.10697701A>T
Case 2	0/1	0/0	3	11446540	C	T	PASS	intergenic_region	MODIFIER	LOC515418-LOC529950	515418-529950	intergenic_region			-1	n.11446540C>T
Case 2	0/1	0/0	3	53001023	G	A	PASS	intergenic_region	MODIFIER	LOC112445879-ZNF326	112445879-533643	intergenic_region			-1	n.53001023G>A
Case 2	0/1	0/0	3	55589199	A	T	GATKstd;LowQual	intergenic_region	MODIFIER	LOC104971650-TRNAD-GUC	104971650-112446176	intergenic_region			-1	n.55589199A>T
Case 2	0/1	0/0	3	69923093	C	A	PASS	intergenic_region	MODIFIER	LHX8-TYW3	512385-519731	intergenic_region			-1	n.69923093C>A
Case 2	0/1	0/0	3	69923096	C	T	PASS	intergenic_region	MODIFIER	LHX8-TYW3	512385-519731	intergenic_region			-1	n.69923096C>T
Case 2	0/1	0/0	3	69923101	A	C	PASS	intergenic_region	MODIFIER	LHX8-TYW3	512385-519731	intergenic_region			-1	n.69923101A>C
Case 2	0/1	0/0	4	17620113	G	C	GATKstd;LowQual	intergenic_region	MODIFIER	TRNAC-GCA-LOC781498	112446589-781498	intergenic_region			-1	n.17620113G>C
Case 2	0/1	0/0	4	22165171	ACT	A	PASS	intron_variant	MODIFIER	ETV1	540846	transcript	NM_001046492.2	protein_coding	6	c.235+17485_235+17486delAG
Case 2	0/1	0/0	4	29988264	A	C	PASS	intron_variant	MODIFIER	LOC104971984	104971984	transcript	XR_003034310.1	pseudogene	1	n.349+6373A>C
Case 2	0/1	0/0	4	60114254	G	C	PASS	intron_variant	MODIFIER	ELMO1	509821	transcript	NM_001113227.2	protein_coding	13	c.1086+7851G>C
Case 2	0/1	0/0	4	61268588	G	T	PASS	intron_variant	MODIFIER	MARK4	525675	transcript	NM_001035359.2	protein_coding	14	c.1632+8315579G>T
Case 2	0/1	0/0	4	61268592	C	CA	PASS	intron_variant	MODIFIER	MARK4	525675	transcript	NM_001035359.2	protein_coding	14	c.1632+8315583_1632+8315584insA
Case 2	0/1	0/0	4	61268595	A	G	PASS	intron_variant	MODIFIER	MARK4	525675	transcript	NM_001035359.2	protein_coding	14	c.1632+8315586A>G
Case 2	0/1	0/0	4	66889949	T	TGC	PASS	intron_variant	MODIFIER	CHN2	507285	transcript	XM_005205489.2	protein_coding	1	c.49+80751_49+80752insGC
Case 2	0/1	0/0	4	728800	G	A	PASS	intergenic_region	MODIFIER	LOC112446522-TRNAC-ACA	112446522-112446568	intergenic_region			-1	n.728800G>A
Case 2	0/1	0/0	5	103043275	T	A	PASS	intron_variant	MODIFIER	CD163L1	338056	transcript	NM_176651.1	protein_coding	10	c.2686+2556A>T
Case 2	0/1	0/0	5	4562997	G	A	PASS	intron_variant	MODIFIER	KCNC2	539913	transcript	XM_024992367.1	protein_coding	2	c.661-62879C>T
Case 2	0/1	0/0	6	114166777	C	A	PASS	intron_variant	MODIFIER	AFAP1	534032	transcript	NM_001206044.1	protein_coding	10	c.1266+1835G>T
Case 2	0/1	0/0	6	117673691	T	C	GATKstd	intron_variant	MODIFIER	PDE6B	281974	transcript	NM_174418.1	protein_coding	3	c.712-7947A>G
Case 2	0/1	0/0	6	19380055	A	G	GATKstd	intron_variant	MODIFIER	GSTCD	526205	transcript	NM_001099035.1	protein_coding	5	c.1234+40952T>C
Case 2	0/1	0/0	6	20961627	T	G	PASS	intron_variant	MODIFIER	KIAA1211	511259	transcript	NM_001101941.1	protein_coding	1	c.55+18326447T>G
Case 2	0/1	0/0	6	33673938	T	A	PASS	intron_variant	MODIFIER	CCSER1	616908	transcript	NM_001076437.1	protein_coding	9	c.2169+8016A>T
Case 2	0/1	0/0	6	33673945	T	A	PASS	intron_variant	MODIFIER	PTPN13	282333	transcript	NM_174590.3	protein_coding	16	c.2121+7241679T>A
Case 2	0/1	0/0	6	33673951	G	A	PASS	intron_variant	MODIFIER	CCSER1	616908	transcript	NM_001076437.1	protein_coding	9	c.2169+8003C>T
Case 2	0/1	0/0	6	45774151	C	A	GATKstd;LowQual	intron_variant	MODIFIER	KIAA1211	511259	transcript	NM_001101941.1	protein_coding	1	c.56-25928491C>A
Case 2	0/1	0/0	7	27155995	C	T	PASS	intron_variant	MODIFIER	LMNB1	540643	transcript	NM_001103295.1	protein_coding	1	c.360-3259G>A
Case 2	0/1	0/0	7	63339160	A	AAAAAAT	PASS	intron_variant	MODIFIER	PTTG1	508043	transcript	NM_001034310.2	protein_coding	1	c.-60-8666806_-60-8666805insAAAAAT
Case 2	0/1	0/0	7	68918869	G	A	PASS	intron_variant	MODIFIER	ARHGEF12	503575	transcript	NM_001123033.1	protein_coding	50	c.6672+37796279G>A
Case 2	0/1	0/0	8	36305420	T	G	PASS	intron_variant	MODIFIER	PTPRD	532751	transcript	XM_003586381.5	protein_coding	4	c.352+49753T>G
Case 2	0/1	0/0	8	38695972	TC	T	PASS	intron_variant	MODIFIER	KIAA2026	616937	transcript	XM_002689598.5	protein_coding	1	c.584+11945delC
Case 2	0/1	0/0	8	66424958	A	T	PASS	intergenic_region	MODIFIER	LOC112447902-LOC112447816	112447902-112447816	intergenic_region			-1	n.66424958A>T
Case 2	0/1	0/0	8	75206033	T	G	GATKstd;LowQual	downstream_gene_variant	MODIFIER	NOL6	782674	transcript	NM_001099185.1	protein_coding	-1	c.*4907A>C
Case 2	0/1	0/0	8	80769693	C	T	PASS	intron_variant	MODIFIER	DAPK1	540873	transcript	NM_001206038.1	protein_coding	2	c.63-52197C>T
Case 2	0/1	0/0	9	1708293	T	A	PASS	intergenic_region	MODIFIER	LOC616304-LOC100299705	616304-100299705	intergenic_region			-1	n.1708293T>A
Case 2	0/1	0/0	9	19878439	C	A	PASS	intron_variant	MODIFIER	BCKDHB	282150	transcript	NM_174507.2	protein_coding	6	c.742+16726C>A
Case 2	0/1	0/0	9	24109977	T	G	PASS	intron_variant	MODIFIER	RSPO3	534650	transcript	NM_001076034.1	protein_coding	4	c.635-16358A>C
Case 2	0/1	0/0	9	38119	A	C	GATKstd	downstream_gene_variant	MODIFIER	LOC112448010	112448010	transcript	XR_003036267.1	pseudogene	-1	n.*3567T>G
Case 2	0/1	0/0	9	43370101	C	T	PASS	intron_variant	MODIFIER	RTN4IP1	506626	transcript	XM_005210833.4	protein_coding	7	c.807-144C>T
Case 2	0/1	0/0	9	5431940	T	G	GATKstd;LowQual	intergenic_region	MODIFIER	LOC100138409-LOC787979	100138409-787979	intergenic_region			-1	n.5431940T>G
Case 2	0/1	0/0	9	58505803	T	A	PASS	intron_variant	MODIFIER	PWWP2B	524314	transcript	NM_001075856.2	protein_coding	5	c.548-6520918A>T
Case 2	0/1	0/0	9	74158742	A	G	PASS	intron_variant	MODIFIER	PDE7B	522509	transcript	NM_001102068.1	protein_coding	7	c.867+5261A>G
Case 2	0/1	0/0	9	74158746	A	T	PASS	intron_variant	MODIFIER	PDE7B	522509	transcript	XM_005210968.4	protein_coding	7	c.867+5265A>T
Case 2	0/1	0/0	X	118472854	T	C	PASS	intron_variant	MODIFIER	ARHGAP6	100140016	transcript	NM_001191354.1	protein_coding	12	c.3016-13386481T>C
Case 2	0/1	0/0	X	136910843	T	C	PASS	intergenic_region	MODIFIER	LOC783541-MGC151921	783541-517854	intergenic_region			-1	n.136910843T>C
Case 2	0/1	0/0	X	71522891	T	C	GATKstd	intron_variant	MODIFIER	ARHGAP6	100140016	transcript	NM_001191354.1	protein_coding	12	c.3016-60336444T>C
Case 2	0/1	0/0	X	71522892	A	G	GATKstd	intron_variant	MODIFIER	ARHGAP6	100140016	transcript	NM_001191354.1	protein_coding	12	c.3016-60336443A>G
Case 2	0/1	0/0	X	81376594	T	C	PASS	intron_variant	MODIFIER	ARHGAP6	100140016	transcript	NM_001191354.1	protein_coding	12	c.3016-50482741T>C
Case 2	0/1	0/0	X	81376600	C	A	PASS	intron_variant	MODIFIER	ARHGAP6	100140016	transcript	NM_001191354.1	protein_coding	12	c.3016-50482735C>A
Case 3	0/1	0/1	10	15365351	G	A	PASS	intergenic_region	MODIFIER	ITGA11-CORO2B	523755-615274	intergenic_region			-1	n.15365351G>A
Case 3	0/1	0/1	10	70317996	A	G	PASS	intergenic_region	MODIFIER	SLC35F4-ARMH4	516757-508562	intergenic_region			-1	n.70317996A>G
Case 3	0/1	0/1	1	134889615	CCT	C	PASS	intergenic_region	MODIFIER	ANAPC13-AMOTL2	614347-538514	intergenic_region			-1	n.134889616_134889617delCT
Case 3	0/1	0/1	1	141118107	C	T	PASS	intron_variant	MODIFIER	LOC112448000	112448000	transcript	XR_003036220.1	pseudogene	1	n.203+3601G>A
Case 3	0/1	0/1	11	51528382	T	C	PASS	intergenic_region	MODIFIER	LOC100138037-LOC112448910	100138037-112448910	intergenic_region			-1	n.51528382T>C
Case 3	0/1	0/1	1	16807888	A	G	PASS	intergenic_region	MODIFIER	LOC101904189-TRNAC-GCA	101904189-112448473	intergenic_region			-1	n.16807888A>G
Case 3	0/1	0/1	11	70555523	T	G	PASS	intron_variant	MODIFIER	ALK	536642	transcript	XM_024999478.1	protein_coding	8	c.1665+8806T>G
Case 3	0/1	0/1	1	17318571	G	T	PASS	intergenic_region	MODIFIER	TRNAC-GCA-LOC112448283	112448473-112448283	intergenic_region			-1	n.17318571G>T
Case 3	0/1	0/1	1	17430603	C	T	PASS	intergenic_region	MODIFIER	TRNAC-GCA-LOC112448283	112448473-112448283	intergenic_region			-1	n.17430603C>T
Case 3	0/1	0/1	1	17444487	G	GT	PASS	intergenic_region	MODIFIER	TRNAC-GCA-LOC112448283	112448473-112448283	intergenic_region			-1	n.17444487_17444488insT
Case 3	0/1	0/1	12	11624551	C	T	PASS	downstream_gene_variant	MODIFIER	LOC112449120	112449120	transcript	XR_003037612.1	pseudogene	-1	n.*1107G>A
Case 3	0/1	0/1	12	19886881	CAA	C	PASS	intron_variant	MODIFIER	LOC112449043	112449043	transcript	XR_003037508.1	pseudogene	3	n.360-10941_360-10940delAA
Case 3	0/1	0/1	12	29703732	C	T	PASS	intergenic_region	MODIFIER	MIR2299-LOC112449051	100313404-112449051	intergenic_region			-1	n.29703732C>T
Case 3	0/1	0/1	12	47277047	A	G	PASS	intergenic_region	MODIFIER	TRNAC-ACA-MZT1	112449191-615784	intergenic_region			-1	n.47277047A>G
Case 3	0/1	0/1	13	26577899	A	C	PASS	intron_variant	MODIFIER	MYO3A	535824	transcript	XM_015474023.2	protein_coding	14	c.1359+1421A>C
Case 3	0/1	0/1	13	6526734	G	C	PASS	intergenic_region	MODIFIER	LOC107133022-SPTLC3	107133022-100336940	intergenic_region			-1	n.6526734G>C
Case 3	0/1	0/1	14	17824470	C	T	PASS	intergenic_region	MODIFIER	LOC100139328-LOC522769	100139328-522769	intergenic_region			-1	n.17824470C>T
Case 3	0/1	0/1	14	18834682	C	A	PASS	intergenic_region	MODIFIER	TRNAM-CAU-LOC529047	112449693-529047	intergenic_region			-1	n.18834682C>A
Case 3	0/1	0/1	14	22411060	A	G	PASS	intergenic_region	MODIFIER	RP1-XKR4	280916-517598	intergenic_region			-1	n.22411060A>G
Case 3	0/1	0/1	14	22411064	C	G	PASS	intergenic_region	MODIFIER	RP1-XKR4	280916-517598	intergenic_region			-1	n.22411064C>G
Case 3	0/1	0/1	14	38525300	TTA	T	PASS	intergenic_region	MODIFIER	LOC100297123-HNF4G	100297123-404168	intergenic_region			-1	n.38525301_38525302delTA
Case 3	0/1	0/1	14	46338574	G	T	PASS	intron_variant	MODIFIER	EXT1	538602	transcript	NM_001098095.2	protein_coding	1	c.963-97765G>T
Case 3	0/1	0/1	14	47684756	G	A	PASS	intergenic_region	MODIFIER	EIF3H-LOC112449644	506873-112449644	intergenic_region			-1	n.47684756G>A
Case 3	0/1	0/1	14	51896282	AT	A	PASS	intron_variant	MODIFIER	LOC101905320	101905320	transcript	XM_025001899.1	protein_coding	12	c.2318-1309delT
Case 3	0/1	0/1	1	45627517	A	G	PASS	intergenic_region	MODIFIER	ABI3BP-LOC112447055	538604-112447055	intergenic_region			-1	n.45627517A>G
Case 3	0/1	0/1	15	11988310	A	G	PASS	intergenic_region	MODIFIER	LOC529492-LOC104974177	529492-104974177	intergenic_region			-1	n.11988310A>G
Case 3	0/1	0/1	15	11988317	A	T	PASS	intergenic_region	MODIFIER	LOC529492-LOC104974177	529492-104974177	intergenic_region			-1	n.11988317A>T
Case 3	0/1	0/1	15	11988361	A	G	PASS	intergenic_region	MODIFIER	LOC529492-LOC104974177	529492-104974177	intergenic_region			-1	n.11988361A>G
Case 3	0/1	0/1	15	20071951	C	T	PASS	intron_variant	MODIFIER	LOC112441600	112441600	transcript	112441600	pseudogene	1	n.318+7421C>T
Case 3	0/1	0/1	15	24441002	TTTAC	T	PASS	intron_variant	MODIFIER	HTR3B	541055	transcript	XM_010812414.2	protein_coding	1	c.40+19_40+22delTTAC
Case 3	0/1	0/1	15	24869205	C	T	PASS	intergenic_region	MODIFIER	LOC782610-LOC112441565	782610-112441565	intergenic_region			-1	n.24869205C>T
Case 3	0/1	0/1	15	3177156	A	G	PASS	intergenic_region	MODIFIER	GRIA4-CASP1	529904-514214	intergenic_region			-1	n.3177156A>G
Case 3	0/1	0/1	15	56876030	G	A	PASS	intergenic_region	MODIFIER	GDPD4-LOC112441670	786996-112441670	intergenic_region			-1	n.56876030G>A
Case 3	0/1	0/1	15	7339554	C	G	PASS	intron_variant	MODIFIER	TRPC6	407151	transcript	NM_001166572.1	protein_coding	1	c.167+26003C>G
Case 3	0/1	0/1	16	11581609	CTCTG	C	PASS	intergenic_region	MODIFIER	LOC112441912-LOC112441781	112441912-112441781	intergenic_region			-1	n.11581610_11581613delTCTG
Case 3	0/1	0/1	16	1627994	A	AT	PASS	downstream_gene_variant	MODIFIER	ZC3H11A	529699	transcript	NM_001099947.2	protein_coding	-1	c.*4316_*4317insT
Case 3	0/1	0/1	16	1627995	G	GT	PASS	downstream_gene_variant	MODIFIER	ZC3H11A	529699	transcript	NM_001099947.2	protein_coding	-1	c.*4317_*4318insT
Case 3	0/1	0/1	16	1627996	A	ATAT	PASS	downstream_gene_variant	MODIFIER	ZC3H11A	529699	transcript	NM_001099947.2	protein_coding	-1	c.*4318_*4319insTAT
Case 3	0/1	0/1	16	27985770	C	T	PASS	intergenic_region	MODIFIER	CNIH3-LOC785251	615236-785251	intergenic_region			-1	n.27985770C>T
Case 3	0/1	0/1	16	31231613	AC	A	PASS	intron_variant	MODIFIER	SMYD3	616050	transcript	NM_001076406.2	protein_coding	5	c.532-180119delC
Case 3	0/1	0/1	16	31539199	CTA	C	PASS	intron_variant	MODIFIER	SMYD3	616050	transcript	XM_005216845.4	protein_coding	10	c.1077-18558_1077-18557delTA
Case 3	0/1	0/1	16	31596651	A	C	PASS	intergenic_region	MODIFIER	SMYD3-KIF26B	616050-101902369	intergenic_region			-1	n.31596651A>C
Case 3	0/1	0/1	16	50706795	C	T	PASS	downstream_gene_variant	MODIFIER	LOC101902612	101902612	transcript	XR_237830.3	pseudogene	-1	n.*500C>T
Case 3	0/1	0/1	16	69404648	G	A	PASS	intergenic_region	MODIFIER	SMYD2-PROX1	615229-515324	intergenic_region			-1	n.69404648G>A
Case 3	0/1	0/1	16	70298389	CG	C	PASS	intergenic_region	MODIFIER	LOC107133264-RPS6KC1	107133264-533192	intergenic_region			-1	n.70298390delG
Case 3	0/1	0/1	17	59835787	A	G	PASS	intergenic_region	MODIFIER	LOC112442045-LOC107131338	112442045-107131338	intergenic_region			-1	n.59835787A>G
Case 3	0/1	0/1	18	11371007	C	T	PASS	intron_variant	MODIFIER	GSE1	538506	transcript	XM_024978901.1	protein_coding	1	c.2269-29782C>T
Case 3	0/1	0/1	18	12558447	C	T	PASS	intergenic_region	MODIFIER	LOC107133330-LOC101908086	107133330-101908086	intergenic_region			-1	n.12558447C>T
Case 3	0/1	0/1	18	16720511	G	T	PASS	intron_variant	MODIFIER	BLOC1S3	538539	transcript	NM_001099086.1	protein_coding	2	c.-166+3951756G>T
Case 3	0/1	0/1	18	19977674	G	A	PASS	intron_variant	MODIFIER	BLOC1S3	538539	transcript	NM_001099086.1	protein_coding	2	c.-166+7208919G>A
Case 3	0/1	0/1	18	23188872	CATA	C	PASS	intron_variant	MODIFIER	BLOC1S3	538539	transcript	NM_001099086.1	protein_coding	2	c.-166+10420118_-166+10420120delATA
Case 3	0/1	0/1	18	25616768	G	A	PASS	intron_variant	MODIFIER	ADGRG1	509703	transcript	NM_001083656.1	protein_coding	1	c.-34+1031G>A
Case 3	0/1	0/1	18	41501527	T	A	PASS	intron_variant	MODIFIER	BLOC1S3	538539	transcript	NM_001099086.1	protein_coding	2	c.-165-11325036T>A
Case 3	0/1	0/1	19	11629831	T	C	PASS	intron_variant	MODIFIER	TBX4	508750	transcript	NM_001192193.1	protein_coding	2	c.305+2952A>G
Case 3	0/1	0/1	20	28098081	A	G	PASS	intergenic_region	MODIFIER	LOC112443033-PARP8	112443033-511595	intergenic_region			-1	n.28098081A>G
Case 3	0/1	0/1	20	3003315	CTGTT	C	PASS	intron_variant	MODIFIER	RANBP17	100337114	transcript	XM_024981423.1	protein_coding	14	c.1711-34777_1711-34774delTGTT
Case 3	0/1	0/1	20	38952593	CTG	C	PASS	intron_variant	MODIFIER	TRH	613414	transcript	NM_001101221.1	protein_coding	7	c.414+7498501_414+7498502delTG
Case 3	0/1	0/1	2	127689876	C	T	PASS	intergenic_region	MODIFIER	TMEM50A-RSRP1	504456-615263	intergenic_region			-1	n.127689876C>T
Case 3	0/1	0/1	2	127689881	G	A	PASS	intergenic_region	MODIFIER	TMEM50A-RSRP1	504456-615263	intergenic_region			-1	n.127689881G>A
Case 3	0/1	0/1	21	47849187	G	A	PASS	intron_variant	MODIFIER	TTC6	517396	transcript	XM_010817188.3	protein_coding	2	c.946-13072G>A
Case 3	0/1	0/1	21	53249993	A	G	PASS	downstream_gene_variant	MODIFIER	LOC112443190	112443190	transcript	112443190	pseudogene	-1	n.*1849A>G
Case 3	0/1	0/1	21	54484232	T	C	PASS	intergenic_region	MODIFIER	FSCB-LOC100295869	767821-100295869	intergenic_region			-1	n.54484232T>C
Case 3	0/1	0/1	21	56689402	T	C	PASS	intron_variant	MODIFIER	TRIP11	786759	transcript	XM_024982103.1	protein_coding	16	c.5252-5687A>G
Case 3	0/1	0/1	21	57339967	G	C	PASS	intron_variant	MODIFIER	RIN3	539951	transcript	XM_024982108.1	protein_coding	5	c.536-128G>C
Case 3	0/1	0/1	21	60807753	G	A	GATKstd	intergenic_region	MODIFIER	TUNAR-C21H14orf132	101905331-617871	intergenic_region			-1	n.60807753G>A
Case 3	0/1	0/1	21	61861904	T	C	PASS	intergenic_region	MODIFIER	VRK1-LOC112443345	618880-112443345	intergenic_region			-1	n.61861904T>C
Case 3	0/1	0/1	21	62001108	T	TG	PASS	intergenic_region	MODIFIER	VRK1-LOC112443345	618880-112443345	intergenic_region			-1	n.62001108_62001109insG
Case 3	0/1	0/1	21	62214229	G	A	PASS	intergenic_region	MODIFIER	LOC112443345-LOC112443166	112443345-112443166	intergenic_region			-1	n.62214229G>A
Case 3	0/1	0/1	21	62330228	C	G	PASS	intergenic_region	MODIFIER	LOC112443345-LOC112443166	112443345-112443166	intergenic_region			-1	n.62330228C>G
Case 3	0/1	0/1	21	63223800	T	G	PASS	intergenic_region	MODIFIER	LOC112443267-LOC112443222	112443267-112443222	intergenic_region			-1	n.63223800T>G
Case 3	0/1	0/1	22	13473860	T	G	PASS	intron_variant	MODIFIER	BAP1	100124510	transcript	NM_001102549.1	protein_coding	5	c.-37+12409163T>G
Case 3	0/1	0/1	22	56343002	C	T	PASS	synonymous_variant	LOW	MBD4	511463	transcript	XM_002697088.6	protein_coding	9	c.1839C>T	p.Ser613Ser
Case 3	0/1	0/1	2	31293977	G	A	PASS	intron_variant	MODIFIER	SLC38A11	523418	transcript	XM_025002021.1	protein_coding	2	c.157+2593G>A
Case 3	0/1	0/1	2	332643	A	C	PASS	intron_variant	MODIFIER	LGSN	538526	transcript	NM_001191136.2	protein_coding	1	c.30+17467A>C
Case 3	0/1	0/1	23	38601561	A	T	PASS	intergenic_region	MODIFIER	TRNAI-AAU-LOC112443857	112444108-112443857	intergenic_region			-1	n.38601561A>T
Case 3	0/1	0/1	2	38244789	A	C	PASS	intron_variant	MODIFIER	UPP2	534937	transcript	NM_001076043.2	protein_coding	4	c.454+2867T>G
Case 3	0/1	0/1	25	12004915	T	C	PASS	intron_variant	MODIFIER	SHISA9	100139490	transcript	NM_001145203.1	protein_coding	3	c.847+46533T>C
Case 3	0/1	0/1	25	16469869	G	T	PASS	synonymous_variant	LOW	SMG1	525143	transcript	NM_001205915.1	protein_coding	41	c.6649C>A	p.Arg2217Arg
Case 3	0/1	0/1	25	16724432	C	T	PASS	intron_variant	MODIFIER	SYT17	532273	transcript	NM_001193210.1	protein_coding	7	c.1229-12071G>A
Case 3	0/1	0/1	25	17331236	A	G	PASS	intron_variant	MODIFIER	IQCK	506290	transcript	NM_001192088.2	protein_coding	1	c.185-107A>G
Case 3	0/1	0/1	25	17768166	C	T	PASS	intergenic_region	MODIFIER	GPR139-TRNAW-CCA	540680-112444396	intergenic_region			-1	n.17768166C>T
Case 3	0/1	0/1	25	17768167	T	C	PASS	intergenic_region	MODIFIER	GPR139-TRNAW-CCA	540680-112444396	intergenic_region			-1	n.17768167T>C
Case 3	0/1	0/1	25	17846434	A	T	PASS	intergenic_region	MODIFIER	GPR139-TRNAW-CCA	540680-112444396	intergenic_region			-1	n.17846434A>T
Case 3	0/1	0/1	25	32057234	G	A	PASS	intergenic_region	MODIFIER	LOC112444315-LOC100850436	112444315-100850436	intergenic_region			-1	n.32057234G>A
Case 3	0/1	0/1	25	32776685	G	T	PASS	intergenic_region	MODIFIER	NCF1-GTF2I	281345-534669	intergenic_region			-1	n.32776685G>T
Case 3	0/1	0/1	25	38285304	C	T	PASS	intron_variant	MODIFIER	RAC1	281440	transcript	XM_024984646.1	protein_coding	1	c.36-2087C>T
Case 3	0/1	0/1	25	5384613	C	T	PASS	intron_variant	MODIFIER	RBFOX1	521304	transcript	NM_001075818.2	protein_coding	1	c.-64+13339C>T
Case 3	0/1	0/1	26	3728354	C	T	PASS	intergenic_region	MODIFIER	LOC100138076-PCDH15	100138076-100140108	intergenic_region			-1	n.3728354C>T
Case 3	0/1	0/1	27	23669839	C	T	PASS	intron_variant	MODIFIER	DLC1	511433	transcript	XM_024986237.1	protein_coding	4	c.1315-32255C>T
Case 3	0/1	0/1	27	3781015	C	T	PASS	intron_variant	MODIFIER	CSMD1	526825	transcript	XM_024986326.1	protein_coding	2	c.296+39933G>A
Case 3	0/1	0/1	27	3837925	C	T	PASS	intron_variant	MODIFIER	CSMD1	526825	transcript	XM_024986326.1	protein_coding	1	c.80-16761G>A
Case 3	0/1	0/1	27	39376484	C	T	PASS	intron_variant	MODIFIER	LRRC3B	783571	transcript	NM_001099395.1	protein_coding	1	c.-163+11599G>A
Case 3	0/1	0/1	27	4781759	G	A	PASS	intergenic_region	MODIFIER	LOC788501-LOC517971	788501-517971	intergenic_region			-1	n.4781759G>A
Case 3	0/1	0/1	28	27710404	G	A	PASS	intron_variant	MODIFIER	CDH23	784716	transcript	NM_001191206.2	protein_coding	7	c.754-1567G>A
Case 3	0/1	0/1	28	33733075	T	A	PASS	downstream_gene_variant	MODIFIER	RPS24	530464	transcript	NM_001025339.2	protein_coding	-1	c.*2480T>A
Case 3	0/1	0/1	28	34339402	C	T	PASS	intergenic_region	MODIFIER	LOC112444751-LOC112444769	112444751-112444769	intergenic_region			-1	n.34339402C>T
Case 3	0/1	0/1	2	86201542	A	G	PASS	intergenic_region	MODIFIER	RFTN2-BOLL	505671-527841	intergenic_region			-1	n.86201542A>G
Case 3	0/1	0/1	29	3073194	C	T	GATKstd	intergenic_region	MODIFIER	LOC112444910-LOC101907665	112444910-101907665	intergenic_region			-1	n.3073194C>T
Case 3	0/1	0/1	29	48874781	C	T	PASS	intron_variant	MODIFIER	KCNQ1	784876	transcript	NM_001205441.1	protein_coding	11	c.1503-38010G>A
Case 3	0/1	0/1	2	98616543	C	T	PASS	intergenic_region	MODIFIER	CPS1-LOC783384	510506-783384	intergenic_region			-1	n.98616543C>T
Case 3	0/1	0/1	3	15432775	C	T	PASS	downstream_gene_variant	MODIFIER	MUC1	281333	transcript	NM_174115.2	protein_coding	-1	c.*1057C>T
Case 3	0/1	0/1	3	15463246	A	AG	PASS	upstream_gene_variant	MODIFIER	LOC107132270	107132270	transcript	XR_003033948.1	pseudogene	-1	n.-2440_-2439insG
Case 3	0/1	0/1	3	15650446	T	TA	PASS	intergenic_region	MODIFIER	PBXIP1-PMVK	506485-513533	intergenic_region			-1	n.15650446_15650447insA
Case 3	0/1	0/1	3	15781585	C	A	PASS	intron_variant	MODIFIER	KCNN3	534180	transcript	XM_002685991.6	protein_coding	2	c.999+10804C>A
Case 3	0/1	0/1	3	16189901	A	G	PASS	intergenic_region	MODIFIER	IL6R-ATP8B2	507359-785713	intergenic_region			-1	n.16189901A>G
Case 3	0/1	0/1	3	21021817	T	C	GATKstd	downstream_gene_variant	MODIFIER	TRNAN-GUU	112446223	transcript	112446223	pseudogene	-1	n.*3223A>G
Case 3	0/1	0/1	3	21349743	A	G	PASS	downstream_gene_variant	MODIFIER	TRNAE-CUC	112446255	transcript	112446255	pseudogene	-1	n.*2615T>C
Case 3	0/1	0/1	3	83484803	TATTTCAAGCTAGAAC	T	PASS	downstream_gene_variant	MODIFIER	LOC100190915	100190915	transcript	NM_001168601.1	protein_coding	-1	c.*3522_*3536delGTTCTAGCTTGAAAT
Case 3	0/1	0/1	3	96127772	A	G	PASS	intron_variant	MODIFIER	ELAVL4	535408	transcript	XM_024989512.1	protein_coding	1	c.25-4421T>C
Case 3	0/1	0/1	4	113361016	C	A	PASS	intergenic_region	MODIFIER	LOC530077-TRNAC-ACA	530077-112446587	intergenic_region			-1	n.113361016C>A
Case 3	0/1	0/1	4	12723561	G	A	PASS	intergenic_region	MODIFIER	PON2-ASB4	281417-535831	intergenic_region			-1	n.12723561G>A
Case 3	0/1	0/1	4	15864613	C	T	PASS	intron_variant	MODIFIER	UMAD1	100137763	transcript	XM_002686687.5	protein_coding	2	c.83-11995C>T
Case 3	0/1	0/1	4	39293043	G	T	PASS	intergenic_region	MODIFIER	LOC782609-LOC107132393	782609-107132393	intergenic_region			-1	n.39293043G>T
Case 3	0/1	0/1	4	44171003	A	T	PASS	intron_variant	MODIFIER	FBXL13	101905084	transcript	XM_005205376.4	protein_coding	18	c.1993-9016T>A
Case 3	0/1	0/1	4	5353691	T	G	PASS	intron_variant	MODIFIER	DDC	280762	transcript	XM_024990406.1	protein_coding	1	c.-28-5929T>G
Case 3	0/1	0/1	4	7531646	A	G	PASS	intergenic_region	MODIFIER	LOC107132374-LOC107132371	107132374-107132371	intergenic_region			-1	n.7531646A>G
Case 3	0/1	0/1	5	117319637	G	A	GATKstd;LowQual	intergenic_region	MODIFIER	MIR2285O-5-LOC112446787	102466908-112446787	intergenic_region			-1	n.117319637G>A
Case 3	0/1	0/1	5	16580029	A	AT	PASS	intergenic_region	MODIFIER	LOC112446650-LOC781871	112446650-781871	intergenic_region			-1	n.16580029_16580030insT
Case 3	0/1	0/1	5	17250974	A	G	PASS	intergenic_region	MODIFIER	LOC782748-LOC112446836	782748-112446836	intergenic_region			-1	n.17250974A>G
Case 3	0/1	0/1	5	1884846	C	A	PASS	intergenic_region	MODIFIER	TPH2-LOC112446640	100336620-112446640	intergenic_region			-1	n.1884846C>A
Case 3	0/1	0/1	5	19387345	C	T	PASS	intron_variant	MODIFIER	POC1B	525136	transcript	NM_001099031.1	protein_coding	2	c.100+11922G>A
Case 3	0/1	0/1	5	6253883	G	A	PASS	intron_variant	MODIFIER	ZDHHC17	541172	transcript	NM_001206069.1	protein_coding	8	c.898-1676G>A
Case 3	0/1	0/1	5	81039844	G	C	PASS	intergenic_region	MODIFIER	LOC112446617-CCDC91	112446617-530230	intergenic_region			-1	n.81039844G>C
Case 3	0/1	0/1	6	114727543	T	TG	PASS	intron_variant	MODIFIER	TRMT44	513470	transcript	XM_002688423.4	protein_coding	4	c.1053+495_1053+496insG
Case 3	0/1	0/1	6	1686662	C	T	PASS	intergenic_region	MODIFIER	LOC101907838-LOC100335549	101907838-100335549	intergenic_region			-1	n.1686662C>T
Case 3	0/1	0/1	6	4079588	T	C	GATKstd;LowQual	intron_variant	MODIFIER	KIAA1211	511259	transcript	NM_001101941.1	protein_coding	1	c.55+1444408T>C
Case 3	0/1	0/1	6	69930678	G	T	PASS	intron_variant	MODIFIER	KIAA1211	511259	transcript	NM_001101941.1	protein_coding	1	c.56-1771964G>T
Case 3	0/1	0/1	6	70483377	A	G	PASS	intron_variant	MODIFIER	KIAA1211	511259	transcript	NM_001101941.1	protein_coding	1	c.56-1219265A>G
Case 3	0/1	0/1	6	88625981	C	T	PASS	intron_variant	MODIFIER	PTPN13	282333	transcript	NM_174590.3	protein_coding	16	c.2122-12905457C>T
Case 3	0/1	0/1	7	10650762	G	A	PASS	intergenic_region	MODIFIER	LOC100337213-LOC789580	100337213-789580	intergenic_region			-1	n.10650762G>A
Case 3	0/1	0/1	7	35465412	A	C	PASS	intron_variant	MODIFIER	ARHGEF12	503575	transcript	NM_001123033.1	protein_coding	50	c.6672+4342822A>C
Case 3	0/1	0/1	7	4482612	G	A	PASS	intron_variant	MODIFIER	CRTC1	510465	transcript	NM_001206319.1	protein_coding	1	c.127-18202C>T
Case 3	0/1	0/1	7	45798835	T	A	PASS	intron_variant	MODIFIER	ARHGEF12	503575	transcript	NM_001123033.1	protein_coding	50	c.6672+14676245T>A
Case 3	0/1	0/1	8	45796045	T	TA	PASS	intron_variant	MODIFIER	APBA1	515571	transcript	XM_005210012.4	protein_coding	1	c.-70+17779_-70+17780insT
Case 3	0/1	0/1	8	47927882	A	T	PASS	intron_variant	MODIFIER	CEMIP2	515491	transcript	NM_001192415.1	protein_coding	22	c.3851+263T>A
Case 3	0/1	0/1	8	4895705	G	A	PASS	intron_variant	MODIFIER	GALNTL6	615819	transcript	NM_001191298.1	protein_coding	4	c.553+251116G>A
Case 3	0/1	0/1	8	49146206	AT	A	PASS	intergenic_region	MODIFIER	ALDH1A1-LOC785403	281615-785403	intergenic_region			-1	n.49146207delT
Case 3	0/1	0/1	8	49211054	C	G	PASS	downstream_gene_variant	MODIFIER	LOC785403	785403	transcript	785403	pseudogene	-1	n.*4348C>G
Case 3	0/1	0/1	8	50734095	C	G	PASS	intron_variant	MODIFIER	RORB	528382	transcript	XM_015472501.2	protein_coding	3	c.712+7187C>G
Case 3	0/1	0/1	8	51885803	C	T	PASS	intergenic_region	MODIFIER	LOC786030-PCSK5	786030-528098	intergenic_region			-1	n.51885803C>T
Case 3	0/1	0/1	8	52395631	G	A	PASS	intron_variant	MODIFIER	PCSK5	528098	transcript	XM_024996182.1	protein_coding	30	c.3884+1066G>A
Case 3	0/1	0/1	8	67755380	G	T	PASS	intergenic_region	MODIFIER	LOC788281-LOC786417	788281-786417	intergenic_region			-1	n.67755380G>T
Case 3	0/1	0/1	9	11679806	C	T	PASS	intron_variant	MODIFIER	RIMS1	534114	transcript	XM_003586450.5	protein_coding	1	c.-53-4606C>T
Case 3	0/1	0/1	9	28739061	C	G	PASS	intron_variant	MODIFIER	SERINC1	539993	transcript	NM_001035427.1	protein_coding	1	c.40-1172C>G
Case 3	0/1	0/1	9	28805566	C	T	PASS	intergenic_region	MODIFIER	HSF2-LOC112448027	510557-112448027	intergenic_region			-1	n.28805566C>T
Case 3	0/1	0/1	9	29094840	C	A	PASS	intergenic_region	MODIFIER	HSF2-LOC112448027	510557-112448027	intergenic_region			-1	n.29094840C>A
Case 3	0/1	0/1	9	31378202	C	T	PASS	intergenic_region	MODIFIER	LOC112448028-LOC112448029	112448028-112448029	intergenic_region			-1	n.31378202C>T
Case 3	0/1	0/1	9	35834257	AT	A	PASS	intron_variant	MODIFIER	LOC104969525	104969525	transcript	XR_003036325.1	pseudogene	3	n.216-25911delA
Case 3	0/1	0/1	9	52779494	C	T	PASS	intron_variant	MODIFIER	KLHL32	615481	transcript	XM_002690173.5	protein_coding	4	c.204+16753G>A
Case 3	0/1	0/1	9	59399241	G	GA	PASS	intron_variant	MODIFIER	PWWP2B	524314	transcript	NM_001075856.2	protein_coding	5	c.548-7414357_548-7414356insT
Case 3	0/1	0/1	9	61886365	G	A	PASS	intron_variant	MODIFIER	PWWP2B	524314	transcript	NM_001075856.2	protein_coding	5	c.548-9901480C>T
Case 3	0/1	0/1	X	10865723	C	T	GATKstd	downstream_gene_variant	MODIFIER	LOC112445140	112445140	transcript	XM_024988726.1	protein_coding	-1	c.*5797G>A
Case 3	0/1	0/0	10	58914634	A	C	PASS	intron_variant	MODIFIER	SCN3B	540925	transcript	NM_001046495.1	protein_coding	4	c.25+8704703T>G
Case 3	0/1	0/0	10	63755281	C	T	PASS	intron_variant	MODIFIER	SCN3B	540925	transcript	NM_001046495.1	protein_coding	4	c.25+3864056G>A
Case 3	0/1	0/0	10	63755282	A	G	GATKstd	intron_variant	MODIFIER	SCN3B	540925	transcript	NM_001046495.1	protein_coding	4	c.25+3864055T>C
Case 3	0/1	0/0	10	6589371	T	C	GATKstd	intron_variant	MODIFIER	ANKRD31	515838	transcript	XM_002690414.5	protein_coding	19	c.3907-1938A>G
Case 3	0/1	0/0	10	6589383	T	C	PASS	intron_variant	MODIFIER	ANKRD31	515838	transcript	XR_003036735.1	pseudogene	19	n.4066-1950A>G
Case 3	0/1	0/0	10	6589384	A	G	PASS	intron_variant	MODIFIER	ANKRD31	515838	transcript	XM_002690414.5	protein_coding	19	c.3907-1951T>C
Case 3	0/1	0/0	10	6589387	A	T	PASS	intron_variant	MODIFIER	ANKRD31	515838	transcript	XR_003036735.1	pseudogene	19	n.4066-1954T>A
Case 3	0/1	0/0	1	100457673	T	A	PASS	intergenic_region	MODIFIER	LOC104970977-LOC112448365	104970977-112448365	intergenic_region			-1	n.100457673T>A
Case 3	0/1	0/0	1	101303496	G	A	GATKstd	intergenic_region	MODIFIER	LOC100848063-BCHE	100848063-534616	intergenic_region			-1	n.101303496G>A
Case 3	0/1	0/0	1	118472671	T	A	GATKstd;LowQual	intergenic_region	MODIFIER	TRNAG-CCC-LOC104971009	112448393-104971009	intergenic_region			-1	n.118472671T>A
Case 3	0/1	0/0	1	123855097	T	A	GATKstd;LowQual	intergenic_region	MODIFIER	PLOD2-LOC782677	533642-782677	intergenic_region			-1	n.123855097T>A
Case 3	0/1	0/0	11	24012152	AAAAAAAC	A	PASS	intergenic_region	MODIFIER	LOC615674-LOC112448761	615674-112448761	intergenic_region			-1	n.24012153_24012159delAAAAAAC
Case 3	0/1	0/0	1	134266514	T	G	PASS	intron_variant	MODIFIER	EPHB1	534731	transcript	NM_001192829.2	protein_coding	3	c.806-22740A>C
Case 3	0/1	0/0	11	51559294	A	G	PASS	intergenic_region	MODIFIER	LOC100138037-LOC112448910	100138037-112448910	intergenic_region			-1	n.51559294A>G
Case 3	0/1	0/0	11	51559295	A	C	PASS	intergenic_region	MODIFIER	LOC100138037-LOC112448910	100138037-112448910	intergenic_region			-1	n.51559295A>C
Case 3	0/1	0/0	1	15735564	T	A	PASS	intron_variant	MODIFIER	NCAM2	535613	transcript	XM_002684635.6	protein_coding	1	c.55+147393A>T
Case 3	0/1	0/0	11	8663999	T	C	PASS	intergenic_region	MODIFIER	LOC112448962-LOC112448748	112448962-112448748	intergenic_region			-1	n.8663999T>C
Case 3	0/1	0/0	12	10039600	G	T	PASS	downstream_gene_variant	MODIFIER	TRNAC-GCA	112449182	transcript	112449182	pseudogene	-1	n.*978G>T
Case 3	0/1	0/0	12	72893630	G	GAC	PASS	intergenic_region	MODIFIER	LOC100337390-CLDN10	100337390-506545	intergenic_region			-1	n.72893630_72893631insAC
Case 3	0/1	0/0	1	29059026	A	G	PASS	intergenic_region	MODIFIER	TRNAS-GGA-GBE1	112448479-615745	intergenic_region			-1	n.29059026A>G
Case 3	0/1	0/0	13	15169918	T	C	PASS	intron_variant	MODIFIER	LOC112449251	112449251	transcript	XR_003037717.1	pseudogene	1	n.136-52155T>C
Case 3	0/1	0/0	13	43046150	A	C	GATKstd;LowQual	intron_variant	MODIFIER	ASB13	533598	transcript	NM_001192781.1	protein_coding	5	c.710-263A>C
Case 3	0/1	0/0	13	48461952	G	T	PASS	intron_variant	MODIFIER	FBXO32	513776	transcript	NM_001046155.1	protein_coding	11	c.*420+32100891G>T
Case 3	0/1	0/0	13	60942106	G	T	PASS	intron_variant	MODIFIER	FBXO32	513776	transcript	NM_001046155.1	protein_coding	11	c.*421-20548425G>T
Case 3	0/1	0/0	13	8949926	T	G	PASS	intron_variant	MODIFIER	MACROD2	100125389	transcript	NM_001105029.1	protein_coding	6	c.-166+55579T>G
Case 3	0/1	0/0	13	9976547	A	ATTT	PASS	intergenic_region	MODIFIER	MACROD2-LOC112449371	100125389-112449371	intergenic_region			-1	n.9976547_9976548insTTT
Case 3	0/1	0/0	13	9976548	C	T	PASS	intergenic_region	MODIFIER	MACROD2-LOC112449371	100125389-112449371	intergenic_region			-1	n.9976548C>T
Case 3	0/1	0/0	14	58295258	G	T	PASS	intron_variant	MODIFIER	OXR1	539092	transcript	XM_025001698.1	protein_coding	1	c.-248-1159C>A
Case 3	0/1	0/0	14	62991017	A	T	PASS	intergenic_region	MODIFIER	LOC112449535-LOC112449536	112449535-112449536	intergenic_region			-1	n.62991017A>T
Case 3	0/1	0/0	14	66553551	AAG	A	PASS	intron_variant	MODIFIER	MTDH	509788	transcript	NM_001046038.1	protein_coding	1	c.384+7500_384+7501delCT
Case 3	0/1	0/0	14	70644820	G	T	PASS	intergenic_region	MODIFIER	LOC107133136-TRIQK	107133136-100848801	intergenic_region			-1	n.70644820G>T
Case 3	0/1	0/0	1	48127322	A	T	GATKstd	intergenic_region	MODIFIER	TRNAF-AAA-LOC112448303	112448394-112448303	intergenic_region			-1	n.48127322A>T
Case 3	0/1	0/0	15	16620502	T	C	GATKstd	intron_variant	MODIFIER	GUCY1A2	613600	transcript	NM_001191341.1	protein_coding	4	c.1201-31171T>C
Case 3	0/1	0/0	15	3663264	G	T	GATKstd;LowQual	intergenic_region	MODIFIER	LOC100140955-LOC104974160	100140955-104974160	intergenic_region			-1	n.3663264G>T
Case 3	0/1	0/0	15	65146273	A	AGTTT	PASS	intergenic_region	MODIFIER	ELF5-EHF	539420-505422	intergenic_region			-1	n.65146273_65146274insGTTT
Case 3	0/1	0/0	15	67928972	A	T	PASS	intergenic_region	MODIFIER	C15H11orf74-LOC617085	614192-617085	intergenic_region			-1	n.67928972A>T
Case 3	0/1	0/0	15	67928976	T	C	PASS	intergenic_region	MODIFIER	C15H11orf74-LOC617085	614192-617085	intergenic_region			-1	n.67928976T>C
Case 3	0/1	0/0	15	67928977	T	C	PASS	intergenic_region	MODIFIER	C15H11orf74-LOC617085	614192-617085	intergenic_region			-1	n.67928977T>C
Case 3	0/1	0/0	15	67928985	A	G	PASS	intergenic_region	MODIFIER	C15H11orf74-LOC617085	614192-617085	intergenic_region			-1	n.67928985A>G
Case 3	0/1	0/0	15	68442987	A	C	PASS	intergenic_region	MODIFIER	LOC617085-LOC112441689	617085-112441689	intergenic_region			-1	n.68442987A>C
Case 3	0/1	0/0	15	69417951	C	T	PASS	intergenic_region	MODIFIER	LOC112441689-LOC112441586	112441689-112441586	intergenic_region			-1	n.69417951C>T
Case 3	0/1	0/0	15	69701413	A	T	GATKstd;LowQual	intergenic_region	MODIFIER	LOC112441689-LOC112441586	112441689-112441586	intergenic_region			-1	n.69701413A>T
Case 3	0/1	0/0	15	7494020	T	A	PASS	intergenic_region	MODIFIER	TRPC6-LOC787452	407151-787452	intergenic_region			-1	n.7494020T>A
Case 3	0/1	0/0	15	78778001	G	GGT	PASS	intergenic_region	MODIFIER	LOC785854-LOC112441659	785854-112441659	intergenic_region			-1	n.78778001_78778002insGT
Case 3	0/1	0/0	16	11939356	A	G	GATKstd	intron_variant	MODIFIER	LOC613660	613660	transcript	613660	pseudogene	1	n.191-12551T>C
Case 3	0/1	0/0	16	13850062	T	C	PASS	intergenic_region	MODIFIER	LOC112441891-LOC789551	112441891-789551	intergenic_region			-1	n.13850062T>C
Case 3	0/1	0/0	16	34351610	T	G	PASS	intergenic_region	MODIFIER	LOC100297170-PLD5	100297170-617120	intergenic_region			-1	n.34351610T>G
Case 3	0/1	0/0	1	64669835	G	C	PASS	intron_variant	MODIFIER	GSK3B	790875	transcript	XM_024992904.1	protein_coding	9	c.1097-6220C>G
Case 3	0/1	0/0	16	46954860	A	C	PASS	downstream_gene_variant	MODIFIER	HES2	516433	transcript	NM_001199005.2	protein_coding	-1	c.*3707A>C
Case 3	0/1	0/0	16	5687511	A	C	PASS	intron_variant	MODIFIER	LOC100336868	100336868	transcript	XM_015475029.2	protein_coding	9	c.1507+1133T>G
Case 3	0/1	0/0	16	73502014	T	C	PASS	intergenic_region	MODIFIER	UTP25-IRF6	510385-614253	intergenic_region			-1	n.73502014T>C
Case 3	0/1	0/0	1	70224265	A	T	PASS	intron_variant	MODIFIER	IQCG	613455	transcript	XM_024991601.1	protein_coding	9	c.1033-1325A>T
Case 3	0/1	0/0	17	10867481	T	C	PASS	intergenic_region	MODIFIER	EDNRA-LOC101906544	281749-101906544	intergenic_region			-1	n.10867481T>C
Case 3	0/1	0/0	17	13440523	A	C	PASS	intergenic_region	MODIFIER	ANAPC10-HHIP	783986-540830	intergenic_region			-1	n.13440523A>C
Case 3	0/1	0/0	17	14749131	G	A	PASS	intergenic_region	MODIFIER	USP38-LOC107131367	534262-107131367	intergenic_region			-1	n.14749131G>A
Case 3	0/1	0/0	17	15103869	T	G	GATKstd;LowQual	intron_variant	MODIFIER	LOC112442091	112442091	transcript	XM_024977897.1	protein_coding	3	c.1055-18514T>G
Case 3	0/1	0/0	17	2168484	T	G	PASS	intergenic_region	MODIFIER	NPY2R-LOC112442109	281943-112442109	intergenic_region			-1	n.2168484T>G
Case 3	0/1	0/0	17	2413487	A	AGTCAAGTGGGCCTCAGGAAGTATCACTATGAACAAT	PASS	intergenic_region	MODIFIER	LOC112441988-RBM46	112441988-532175	intergenic_region			-1	n.2413487_2413488insGTCAAGTGGGCCTCAGGAAGTATCACTATGAACAAT
Case 3	0/1	0/0	1	72648243	A	T	PASS	intergenic_region	MODIFIER	XXYLT1-LOC104970891	533703-104970891	intergenic_region			-1	n.72648243A>T
Case 3	0/1	0/0	17	35858314	G	A	PASS	intergenic_region	MODIFIER	TRPC3-FSTL5	286866-782831	intergenic_region			-1	n.35858314G>A
Case 3	0/1	0/0	17	35858320	G	A	PASS	intergenic_region	MODIFIER	TRPC3-FSTL5	286866-782831	intergenic_region			-1	n.35858320G>A
Case 3	0/1	0/0	17	35858322	A	T	PASS	intergenic_region	MODIFIER	TRPC3-FSTL5	286866-782831	intergenic_region			-1	n.35858322A>T
Case 3	0/1	0/0	17	35858329	C	T	PASS	intergenic_region	MODIFIER	TRPC3-FSTL5	286866-782831	intergenic_region			-1	n.35858329C>T
Case 3	0/1	0/0	17	35858332	T	C	PASS	intergenic_region	MODIFIER	TRPC3-FSTL5	286866-782831	intergenic_region			-1	n.35858332T>C
Case 3	0/1	0/0	17	38275517	A	C	PASS	intergenic_region	MODIFIER	LOC512119-LOC782006	512119-782006	intergenic_region			-1	n.38275517A>C
Case 3	0/1	0/0	17	53773602	T	A	PASS	3_prime_UTR_variant	MODIFIER	RNF34	506764	transcript	NM_001014858.1	protein_coding	6	c.*90A>T
Case 3	0/1	0/0	18	13222519	C	T	GATKstd;LowQual	intron_variant	MODIFIER	BLOC1S3	538539	transcript	NM_001099086.1	protein_coding	2	c.-166+453764C>T
Case 3	0/1	0/0	18	16219380	C	A	PASS	intron_variant	MODIFIER	BLOC1S3	538539	transcript	NM_001099086.1	protein_coding	2	c.-166+3450625C>A
Case 3	0/1	0/0	18	18815352	T	A	PASS	intron_variant	MODIFIER	BLOC1S3	538539	transcript	NM_001099086.1	protein_coding	2	c.-166+6046597T>A
Case 3	0/1	0/0	18	4698002	G	T	PASS	intergenic_region	MODIFIER	ADAMTS18-NUDT7	518395-504826	intergenic_region			-1	n.4698002G>T
Case 3	0/1	0/0	18	57012810	C	T	PASS	downstream_gene_variant	MODIFIER	KLK13	540297	transcript	XM_010815246.3	protein_coding	-1	c.*5240G>A
Case 3	0/1	0/0	19	24039491	A	G	PASS	downstream_gene_variant	MODIFIER	LOC617122	617122	transcript	XM_002695731.4	protein_coding	-1	c.*423T>C
Case 3	0/1	0/0	19	29633696	A	T	GATKstd	intron_variant	MODIFIER	SUMO2	286807	transcript	NM_174769.2	protein_coding	1	c.-83+12941175A>T
Case 3	0/1	0/0	19	35088928	CCACACCAGGCACACATCAGGACCACACCAGGAACACACCAGGTCCACACCAAGAATACACCAGGAACACATCAGGTCCACACCAGGACCACACCAGGAACACACCAGGACCATACCAAGAACATACCAGGAT	C	PASS	intron_variant	MODIFIER	LOC112442646	112442646	transcript	XR_003030880.1	pseudogene	1	n.147+105_147+236del
Case 3	0/1	0/0	20	23559843	G	GTA	PASS	intergenic_region	MODIFIER	SLC38A9-PLPP1	534045-617172	intergenic_region			-1	n.23559843_23559844insTA
Case 3	0/1	0/0	20	57188567	C	T	PASS	intergenic_region	MODIFIER	MARCH11-FBXL7	781742-518806	intergenic_region			-1	n.57188567C>T
Case 3	0/1	0/0	20	57188589	T	C	PASS	intergenic_region	MODIFIER	MARCH11-FBXL7	781742-518806	intergenic_region			-1	n.57188589T>C
Case 3	0/1	0/0	20	57188816	G	A	PASS	intergenic_region	MODIFIER	MARCH11-FBXL7	781742-518806	intergenic_region			-1	n.57188816G>A
Case 3	0/1	0/0	20	58427205	A	C	PASS	intron_variant	MODIFIER	ANKH	511800	transcript	NM_001109793.1	protein_coding	4	c.516+1437A>C
Case 3	0/1	0/0	20	67133630	A	C	PASS	intergenic_region	MODIFIER	LOC104969150-ICE1	104969150-782502	intergenic_region			-1	n.67133630A>C
Case 3	0/1	0/0	20	71927422	G	A	PASS	intron_variant	MODIFIER	IGCGAMMA	404109	transcript	404109	protein_coding	2	c.343+59G>A
Case 3	0/1	0/0	2	111081062	G	A	PASS	missense_variant	MODERATE	ACSL3	100138312	transcript	NM_001205468.2	protein_coding	2	c.271G>A	p.Val91Ile	Neu; 83%	Neu; 67%	Neu; 87%	Neu; 89%	Neu; 65%	uncertain significance	PS2, PS4, BS3, BS4
Case 3	0/1	0/0	21	16051415	T	C	PASS	intron_variant	MODIFIER	SV2B	527014	transcript	NM_001083448.1	protein_coding	1	c.-332+27273A>G
Case 3	0/1	0/0	21	20983508	T	C	PASS	intergenic_region	MODIFIER	LOC112443238-TICRR	112443238-529868	intergenic_region			-1	n.20983508T>C
Case 3	0/1	0/0	2	128288031	C	A	PASS	intergenic_region	MODIFIER	SRRM1-TRNAE-UUC	784123-112443827	intergenic_region			-1	n.128288031C>A
Case 3	0/1	0/0	21	32174957	G	A	PASS	downstream_gene_variant	MODIFIER	TSPAN3	616881	transcript	NM_001035487.1	protein_coding	-1	c.*3388C>T
Case 3	0/1	0/0	21	51271806	T	C	PASS	intergenic_region	MODIFIER	LOC100140396-LRFN5	100140396-539366	intergenic_region			-1	n.51271806T>C
Case 3	0/1	0/0	21	61277640	A	G	PASS	intron_variant	MODIFIER	AK7	511269	transcript	NM_001104972.3	protein_coding	1	c.105+2991A>G
Case 3	0/1	0/0	22	16467017	TC	T	PASS	downstream_gene_variant	MODIFIER	LOC101905925	101905925	transcript	XR_239333.4	pseudogene	-1	n.*252delG
Case 3	0/1	0/0	22	17175154	C	A	GATKstd	upstream_gene_variant	MODIFIER	SETD5	532578	transcript	NM_001206005.1	protein_coding	-1	c.-1764G>T
Case 3	0/1	0/0	22	32151268	C	T	PASS	intron_variant	MODIFIER	BAP1	100124510	transcript	NM_001102549.1	protein_coding	5	c.-36-16328010C>T
Case 3	0/1	0/0	22	6388901	C	A	PASS	intron_variant	MODIFIER	BAP1	100124510	transcript	NM_001102549.1	protein_coding	5	c.-37+5324204C>A
Case 3	0/1	0/0	22	6388902	C	T	PASS	intron_variant	MODIFIER	OSBPL10	507708	transcript	XM_024983300.1	protein_coding	3	c.126+1964G>A
Case 3	0/1	0/0	22	6388907	A	AT	PASS	intron_variant	MODIFIER	BAP1	100124510	transcript	NM_001102549.1	protein_coding	5	c.-37+5324210_-37+5324211insT
Case 3	0/1	0/0	22	7564529	A	C	PASS	intron_variant	MODIFIER	BAP1	100124510	transcript	NM_001102549.1	protein_coding	5	c.-37+6499832A>C
Case 3	0/1	0/0	23	37782784	C	A	PASS	intron_variant	MODIFIER	MBOAT1	541284	transcript	NM_001192857.1	protein_coding	2	c.234-162C>A
Case 3	0/1	0/0	23	50257402	C	T	PASS	intergenic_region	MODIFIER	PXDC1-LOC101903139	613986-101903139	intergenic_region			-1	n.50257402C>T
Case 3	0/1	0/0	24	1027161	C	T	PASS	intron_variant	MODIFIER	ATP9B	510301	transcript	NM_001080255.1	protein_coding	1	c.122+2052G>A
Case 3	0/1	0/0	24	15931092	T	C	PASS	intergenic_region	MODIFIER	LOC783699-LOC112444224	783699-112444224	intergenic_region			-1	n.15931092T>C
Case 3	0/1	0/0	24	18509321	C	T	PASS	intergenic_region	MODIFIER	LOC112444195-LOC104975738	112444195-104975738	intergenic_region			-1	n.18509321C>T
Case 3	0/1	0/0	24	18509324	C	T	PASS	intergenic_region	MODIFIER	LOC112444195-LOC104975738	112444195-104975738	intergenic_region			-1	n.18509324C>T
Case 3	0/1	0/0	24	19109947	C	T	PASS	intergenic_region	MODIFIER	LOC112444195-LOC104975738	112444195-104975738	intergenic_region			-1	n.19109947C>T
Case 3	0/1	0/0	24	19659123	C	T	PASS	intron_variant	MODIFIER	CELF4	535177	transcript	NM_001099068.2	protein_coding	2	c.369+72884C>T
Case 3	0/1	0/0	24	34130578	A	G	PASS	intergenic_region	MODIFIER	LOC101904579-GATA6	101904579-654400	intergenic_region			-1	n.34130578A>G
Case 3	0/1	0/0	24	55839988	A	C	PASS	intergenic_region	MODIFIER	LOC112444186-TXNL1	112444186-509142	intergenic_region			-1	n.55839988A>C
Case 3	0/1	0/0	24	55839995	A	T	PASS	intergenic_region	MODIFIER	LOC112444186-TXNL1	112444186-509142	intergenic_region			-1	n.55839995A>T
Case 3	0/1	0/0	24	55839996	A	T	PASS	intergenic_region	MODIFIER	LOC112444186-TXNL1	112444186-509142	intergenic_region			-1	n.55839996A>T
Case 3	0/1	0/0	24	62196627	C	A	PASS	intergenic_region	MODIFIER	LOC101904378-LOC100298064	101904378-100298064	intergenic_region			-1	n.62196627C>A
Case 3	0/1	0/0	25	16480625	C	A	PASS	intron_variant	MODIFIER	SMG1	525143	transcript	NM_001205915.1	protein_coding	31	c.4759+179G>T
Case 3	0/1	0/0	25	16480630	C	T	PASS	intron_variant	MODIFIER	SMG1	525143	transcript	XM_024984919.1	protein_coding	30	c.4489+174G>A
Case 3	0/1	0/0	2	54899880	C	T	PASS	intergenic_region	MODIFIER	KYNU-LOC101904447	520327-101904447	intergenic_region			-1	n.54899880C>T
Case 3	0/1	0/0	26	12476565	AAAAAC	A	PASS	intergenic_region	MODIFIER	HTR7-RPP30	538510-615098	intergenic_region			-1	n.12476566_12476570delAAAAC
Case 3	0/1	0/0	26	33945886	T	A	PASS	intergenic_region	MODIFIER	LOC112444514-HABP2	112444514-507993	intergenic_region			-1	n.33945886T>A
Case 3	0/1	0/0	26	34796765	A	C	PASS	intron_variant	MODIFIER	AFAP1L2	615436	transcript	NM_001076375.1	protein_coding	2	c.145+1948T>G
Case 3	0/1	0/0	26	46398517	T	A	PASS	intron_variant	MODIFIER	DOCK1	537203	transcript	XM_002698580.5	protein_coding	1	c.46+5859T>A
Case 3	0/1	0/0	26	6392134	C	G	PASS	intergenic_region	MODIFIER	MBL2-LOC615206	281297-615206	intergenic_region			-1	n.6392134C>G
Case 3	0/1	0/0	2	67933233	T	C	PASS	intergenic_region	MODIFIER	281786-LOC101904311	281786-101904311	intergenic_region			-1	n.67933233T>C
Case 3	0/1	0/0	27	17650468	T	A	PASS	downstream_gene_variant	MODIFIER	TRNAF-AAA	112444709	transcript	112444709	pseudogene	-1	n.*2229A>T
Case 3	0/1	0/0	27	36682190	A	C	PASS	downstream_gene_variant	MODIFIER	LOC104976783	104976783	transcript	XR_001495310.2	pseudogene	-1	n.*929A>C
Case 3	0/1	0/0	27	37612211	A	T	PASS	intron_variant	MODIFIER	HOOK3	524648	transcript	XM_024986274.1	protein_coding	3	c.24-1753A>T
Case 3	0/1	0/0	27	38373325	T	G	PASS	intron_variant	MODIFIER	LOC112444596	112444596	transcript	XR_003032953.1	pseudogene	1	n.1578+10947T>G
Case 3	0/1	0/0	27	38373332	T	C	PASS	intron_variant	MODIFIER	LOC112444596	112444596	transcript	XR_003032953.1	pseudogene	1	n.1578+10954T>C
Case 3	0/1	0/0	27	42942846	G	T	PASS	intron_variant	MODIFIER	LOC112444604	112444604	transcript	XR_003032969.1	pseudogene	1	n.45+5508G>T
Case 3	0/1	0/0	28	33636092	G	A	PASS	intron_variant	MODIFIER	DLG5	535699	transcript	NM_001206088.1	protein_coding	1	c.304+5609C>T
Case 3	0/1	0/0	28	3410676	T	G	PASS	intergenic_region	MODIFIER	LOC614741-C28H1orf198	614741-616380	intergenic_region			-1	n.3410676T>G
Case 3	0/1	0/0	2	88646163	A	C	PASS	intergenic_region	MODIFIER	LOC107131509-HIST2H3D	107131509-531990	intergenic_region			-1	n.88646163A>C
Case 3	0/1	0/0	2	88646168	G	T	PASS	intergenic_region	MODIFIER	LOC107131509-HIST2H3D	107131509-531990	intergenic_region			-1	n.88646168G>T
Case 3	0/1	0/0	2	88646176	C	T	PASS	intergenic_region	MODIFIER	LOC107131509-HIST2H3D	107131509-531990	intergenic_region			-1	n.88646176C>T
Case 3	0/1	0/0	29	14261116	A	ATTCTTTTATTAAAGAATATATATATTCTTTTATTAAAGAATATATATC	PASS	intergenic_region	MODIFIER	LOC112444856-LOC101903773	112444856-101903773	intergenic_region			-1	n.14261116_14261117insTTCTTTTATTAAAGAATATATATATTCTTTTATTAAAGAATATATATC
Case 3	0/1	0/0	29	28087503	C	A	PASS	intergenic_region	MODIFIER	LOC505546-PANX3	505546-538977	intergenic_region			-1	n.28087503C>A
Case 3	0/1	0/0	29	35415738	T	G	PASS	intron_variant	MODIFIER	NTM	534414	transcript	XM_005226852.4	protein_coding	1	c.82+124282A>C
Case 3	0/1	0/0	2	93918095	C	T	PASS	intron_variant	MODIFIER	PARD3B	535378	transcript	XM_002685527.4	protein_coding	22	c.3257+30100C>T
Case 3	0/1	0/0	2	93918107	A	G	PASS	intron_variant	MODIFIER	PARD3B	535378	transcript	XM_002685527.4	protein_coding	22	c.3257+30112A>G
Case 3	0/1	0/0	2	93918120	G	A	PASS	intron_variant	MODIFIER	PARD3B	535378	transcript	XM_002685527.4	protein_coding	22	c.3257+30125G>A
Case 3	0/1	0/0	29	46871244	C	A	PASS	intron_variant	MODIFIER	ORAOV1	100297183	transcript	XM_005227378.4	protein_coding	3	c.228-17125G>T
Case 3	0/1	0/0	29	5254566	C	T	PASS	splice_region_variant&intron_variant	LOW	TRIM64	521567	transcript	NM_001192539.1	protein_coding	2	c.507+5G>A
Case 3	0/1	0/0	3	116015380	G	T	PASS	intergenic_region	MODIFIER	IQCA1-ACKR3	618101-509585	intergenic_region			-1	n.116015380G>T
Case 3	0/1	0/0	3	26402983	A	T	PASS	intergenic_region	MODIFIER	LOC112445965-LOC100847209	112445965-100847209	intergenic_region			-1	n.26402983A>T
Case 3	0/1	0/0	3	29963372	G	A	PASS	non_coding_transcript_exon_variant	MODIFIER	LOC101908104	101908104	transcript	XR_233941.4	pseudogene	2	n.449G>A
Case 3	0/1	0/0	3	36726218	T	G	PASS	intergenic_region	MODIFIER	TRNAC-ACA-LOC112445903	112446262-112445903	intergenic_region			-1	n.36726218T>G
Case 3	0/1	0/0	3	36943334	T	C	PASS	intergenic_region	MODIFIER	LOC112445903-TRNAC-GCA	112445903-112446173	intergenic_region			-1	n.36943334T>C
Case 3	0/1	0/0	3	36943335	G	A	PASS	intergenic_region	MODIFIER	LOC112445903-TRNAC-GCA	112445903-112446173	intergenic_region			-1	n.36943335G>A
Case 3	0/1	0/0	3	36943341	T	C	PASS	intergenic_region	MODIFIER	LOC112445903-TRNAC-GCA	112445903-112446173	intergenic_region			-1	n.36943341T>C
Case 3	0/1	0/0	3	36943345	T	G	PASS	intergenic_region	MODIFIER	LOC112445903-TRNAC-GCA	112445903-112446173	intergenic_region			-1	n.36943345T>G
Case 3	0/1	0/0	3	44650795	T	C	PASS	intergenic_region	MODIFIER	SNX7-MIR137	512918-100312999	intergenic_region			-1	n.44650795T>C
Case 3	0/1	0/0	3	44650806	A	C	PASS	intergenic_region	MODIFIER	SNX7-MIR137	512918-100312999	intergenic_region			-1	n.44650806A>C
Case 3	0/1	0/0	3	44650808	T	A	PASS	intergenic_region	MODIFIER	SNX7-MIR137	512918-100312999	intergenic_region			-1	n.44650808T>A
Case 3	0/1	0/0	3	44650809	T	G	PASS	intergenic_region	MODIFIER	SNX7-MIR137	512918-100312999	intergenic_region			-1	n.44650809T>G
Case 3	0/1	0/0	3	44981692	ACAC	A	PASS	intergenic_region	MODIFIER	SNX7-MIR137	512918-100312999	intergenic_region			-1	n.44981693_44981695delCAC
Case 3	0/1	0/0	3	47185967	G	A	PASS	intergenic_region	MODIFIER	LOC781902-LOC112445875	781902-112445875	intergenic_region			-1	n.47185967G>A
Case 3	0/1	0/0	3	8599568	A	C	PASS	intron_variant	MODIFIER	ITLN2	618581	transcript	NM_001101275.1	protein_coding	7	c.820-2373A>C
Case 3	0/1	0/0	4	101468441	A	G	GATKstd	intron_variant	MODIFIER	DGKI	530095	transcript	XM_010804593.3	protein_coding	1	c.237-85663T>C
Case 3	0/1	0/0	4	101468448	T	C	PASS	intron_variant	MODIFIER	DGKI	530095	transcript	XM_024991169.1	protein_coding	1	c.44+21123A>G
Case 3	0/1	0/0	4	101468457	T	C	PASS	intron_variant	MODIFIER	DGKI	530095	transcript	XM_010804593.3	protein_coding	1	c.237-85679A>G
Case 3	0/1	0/0	4	101468458	C	A	PASS	intron_variant	MODIFIER	DGKI	530095	transcript	XM_024991169.1	protein_coding	1	c.44+21113G>T
Case 3	0/1	0/0	4	101468467	A	G	PASS	intron_variant	MODIFIER	DGKI	530095	transcript	XM_010804593.3	protein_coding	1	c.237-85689T>C
Case 3	0/1	0/0	4	111714546	C	A	PASS	intron_variant	MODIFIER	CNTNAP2	100337375	transcript	XM_024991213.1	protein_coding	23	c.3715+520C>A
Case 3	0/1	0/0	4	113320803	G	A	GATKstd;LowQual	downstream_gene_variant	MODIFIER	LOC615733	615733	transcript	XM_002687040.5	protein_coding	-1	c.*3435G>A
Case 3	0/1	0/0	4	113333953	C	T	GATKstd	intron_variant	MODIFIER	GIMAP5	505013	transcript	XM_005205795.3	protein_coding	2	c.43+297C>T
Case 3	0/1	0/0	4	34066717	T	A	GATKstd	downstream_gene_variant	MODIFIER	TRNAS-GGA	112446562	transcript	112446562	pseudogene	-1	n.*4863T>A
Case 3	0/1	0/0	4	34066718	G	A	PASS	downstream_gene_variant	MODIFIER	TRNAS-GGA	112446562	transcript	112446562	pseudogene	-1	n.*4864G>A
Case 3	0/1	0/0	4	72292961	A	C	GATKstd;LowQual	intron_variant	MODIFIER	MARK4	525675	transcript	NM_001035359.2	protein_coding	14	c.1632+19339952A>C
Case 3	0/1	0/0	5	101141110	G	A	PASS	intron_variant	MODIFIER	RIMKLB	538579	transcript	NM_001076113.2	protein_coding	2	c.176-5776C>T
Case 3	0/1	0/0	5	16782830	T	A	PASS	intergenic_region	MODIFIER	LOC781871-LOC782748	781871-782748	intergenic_region			-1	n.16782830T>A
Case 3	0/1	0/0	5	37145606	C	A	GATKstd	intron_variant	MODIFIER	CHRNA3	282702	transcript	NM_174719.2	protein_coding	1	c.-2-6153686G>T
Case 3	0/1	0/0	5	51524259	C	A	GATKstd;LowQual	intron_variant	MODIFIER	CHRNA3	282702	transcript	NM_174719.2	protein_coding	1	c.-3+19937840G>T
Case 3	0/1	0/0	5	6792464	C	A	PASS	intergenic_region	MODIFIER	LOC107132453-LOC112446634	107132453-112446634	intergenic_region			-1	n.6792464C>A
Case 3	0/1	0/0	5	92255543	A	C	GATKstd;LowQual	intergenic_region	MODIFIER	LOC112446893-LOC112446826	112446893-112446826	intergenic_region			-1	n.92255543A>C
Case 3	0/1	0/0	5	95935871	T	A	PASS	intergenic_region	MODIFIER	LOC100139060-GRIN2B	100139060-537804	intergenic_region			-1	n.95935871T>A
Case 3	0/1	0/0	5	95935877	T	A	PASS	intergenic_region	MODIFIER	LOC100139060-GRIN2B	100139060-537804	intergenic_region			-1	n.95935877T>A
Case 3	0/1	0/0	5	95935882	C	A	PASS	intergenic_region	MODIFIER	LOC100139060-GRIN2B	100139060-537804	intergenic_region			-1	n.95935882C>A
Case 3	0/1	0/0	6	103404842	A	T	PASS	intron_variant	MODIFIER	EVC	282874	transcript	NM_174747.2	protein_coding	16	c.2450-1445T>A
Case 3	0/1	0/0	6	103404859	T	G	PASS	intron_variant	MODIFIER	EVC	282874	transcript	XM_024993035.1	protein_coding	17	c.2450-1462A>C
Case 3	0/1	0/0	6	109838826	T	A	PASS	intergenic_region	MODIFIER	LOC112447126-LOC112447127	112447126-112447127	intergenic_region			-1	n.109838826T>A
Case 3	0/1	0/0	6	11943287	G	T	PASS	intron_variant	MODIFIER	CAMK2D	532713	transcript	NM_001046333.1	protein_coding	3	c.221-12883G>T
Case 3	0/1	0/0	6	12661114	A	T	PASS	intron_variant	MODIFIER	KIAA1211	511259	transcript	NM_001101941.1	protein_coding	1	c.55+10025934A>T
Case 3	0/1	0/0	6	20979705	C	T	PASS	intron_variant	MODIFIER	KIAA1211	511259	transcript	NM_001101941.1	protein_coding	1	c.55+18344525C>T
Case 3	0/1	0/0	6	45065059	G	T	GATKstd;LowQual	intron_variant	MODIFIER	KIAA1211	511259	transcript	NM_001101941.1	protein_coding	1	c.56-26637583G>T
Case 3	0/1	0/0	6	59849258	G	T	GATKstd;LowQual	intron_variant	MODIFIER	APBB2	514013	transcript	NM_001076847.1	protein_coding	4	c.830-13653C>A
Case 3	0/1	0/0	6	96175180	A	ATC	PASS	intron_variant	MODIFIER	PTPN13	282333	transcript	NM_174590.3	protein_coding	16	c.2122-5356258_2122-5356257insTC
Case 3	0/1	0/0	6	9825675	G	A	PASS	intron_variant	MODIFIER	KIAA1211	511259	transcript	NM_001101941.1	protein_coding	1	c.55+7190495G>A
Case 3	0/1	0/0	7	107478892	T	C	GATKstd	intron_variant	MODIFIER	ARHGEF12	503575	transcript	NM_001123033.1	protein_coding	50	c.6673-3103473T>C
Case 3	0/1	0/0	7	19633851	T	G	GATKstd;LowQual	intron_variant	MODIFIER	HDGFL2	512959	transcript	XM_024994149.1	protein_coding	6	c.669+366A>C
Case 3	0/1	0/0	7	5197775	G	A	PASS	intron_variant	MODIFIER	KCNN1	408008	transcript	XM_005208551.4	protein_coding	5	c.1059+2633C>T
Case 3	0/1	0/0	7	54932445	G	T	PASS	intron_variant	MODIFIER	ARHGEF12	503575	transcript	NM_001123033.1	protein_coding	50	c.6672+23809855G>T
Case 3	0/1	0/0	7	5717375	G	A	PASS	intergenic_region	MODIFIER	MVB12A-LOC100298356	507199-100298356	intergenic_region			-1	n.5717375G>A
Case 3	0/1	0/0	7	64865555	C	G	PASS	intron_variant	MODIFIER	ARHGEF12	503575	transcript	NM_001123033.1	protein_coding	50	c.6672+33742965C>G
Case 3	0/1	0/0	7	68248162	T	A	PASS	intron_variant	MODIFIER	PTTG1	508043	transcript	NM_001034310.2	protein_coding	1	c.-60-3757804T>A
Case 3	0/1	0/0	7	96581014	TAAC	T	PASS	intron_variant	MODIFIER	ARHGEF12	503575	transcript	NM_001123033.1	protein_coding	50	c.6673-14001350_6673-14001348delAAC
Case 3	0/1	0/0	8	24412710	C	CCTCTGAT	PASS	intergenic_region	MODIFIER	LOC112447867-SLC24A2	112447867-525618	intergenic_region			-1	n.24412710_24412711insCTCTGAT
Case 3	0/1	0/0	8	26825284	T	A	PASS	intron_variant	MODIFIER	SH3GL2	512450	transcript	NM_001076840.2	protein_coding	1	c.45+249A>T
Case 3	0/1	0/0	8	36133623	C	A	PASS	intron_variant	MODIFIER	PTPRD	532751	transcript	XM_003586381.5	protein_coding	1	c.-103-11642C>A
Case 3	0/1	0/0	8	41270566	G	A	PASS	intron_variant	MODIFIER	RFX3	538070	transcript	XM_024996140.1	protein_coding	14	c.1853+12885G>A
Case 3	0/1	0/0	8	42678369	C	A	GATKstd;LowQual	intergenic_region	MODIFIER	LOC112447799-TRNAE-UUC	112447799-112447986	intergenic_region			-1	n.42678369C>A
Case 3	0/1	0/0	8	4408888	A	T	PASS	intron_variant	MODIFIER	GALNTL6	615819	transcript	NM_001191298.1	protein_coding	1	c.139-32218A>T
Case 3	0/1	0/0	8	4408889	A	G	PASS	intron_variant	MODIFIER	GALNTL6	615819	transcript	NM_001191298.1	protein_coding	1	c.139-32217A>G
Case 3	0/1	0/0	8	78063724	A	T	PASS	intron_variant	MODIFIER	NTRK2	505824	transcript	NM_001075225.2	protein_coding	11	c.1393+6899A>T
Case 3	0/1	0/0	9	20539120	T	C	PASS	intergenic_region	MODIFIER	LOC112448017-LOC104972971	112448017-104972971	intergenic_region			-1	n.20539120T>C
Case 3	0/1	0/0	9	20539121	G	T	PASS	intergenic_region	MODIFIER	LOC112448017-LOC104972971	112448017-104972971	intergenic_region			-1	n.20539121G>T
Case 3	0/1	0/0	9	38221	T	G	GATKstd;LowQual	downstream_gene_variant	MODIFIER	LOC112448010	112448010	transcript	XR_003036267.1	pseudogene	-1	n.*3465A>C
Case 3	0/1	0/0	9	42831101	T	A	PASS	intron_variant	MODIFIER	PDSS2	521115	transcript	NM_001100385.1	protein_coding	6	c.997-5018T>A
Case 3	0/1	0/0	9	48758631	A	C	PASS	intergenic_region	MODIFIER	GRIK2-ASCC3	615226-538416	intergenic_region			-1	n.48758631A>C
Case 3	0/1	0/0	9	51939054	G	A	GATKstd;LowQual	intron_variant	MODIFIER	LOC112448131	112448131	transcript	XR_003036527.1	pseudogene	2	n.162+13671C>T
Case 3	0/1	0/0	9	66482987	A	G	PASS	intron_variant	MODIFIER	PTPRK	509657	transcript	NM_001191537.1	protein_coding	1	c.98-5842T>C
Case 3	0/1	0/0	9	70384791	G	T	GATKstd	intron_variant	MODIFIER	PWWP2B	524314	transcript	NM_001075856.2	protein_coding	5	c.547+8343715C>A
Case 3	0/1	0/0	9	73870689	A	G	PASS	intron_variant	MODIFIER	PDE7B	522509	transcript	XM_005210969.4	protein_coding	1	c.21+22776A>G
Case 3	0/1	0/0	9	86759931	A	T	GATKstd;LowQual	intron_variant	MODIFIER	PPIL4	535676	transcript	NM_001206087.1	protein_coding	10	c.982+723T>A
Case 3	0/1	0/0	X	101894324	C	G	GATKstd;LowQual	intron_variant	MODIFIER	ARHGAP6	100140016	transcript	NM_001191354.1	protein_coding	12	c.3016-29965011C>G
Case 3	0/1	0/0	X	125924801	C	A	GATKstd;LowQual	intron_variant	MODIFIER	NHS	539895	transcript	XM_005228397.4	protein_coding	1	c.548-110239G>T
Case 3	0/1	0/0	X	125924820	A	T	GATKstd;LowQual	intron_variant	MODIFIER	ARHGAP6	100140016	transcript	NM_001191354.1	protein_coding	12	c.3016-5934515A>T
Case 3	0/1	0/0	X	57986192	G	C	GATKstd;LowQual	intron_variant	MODIFIER	ARHGAP6	100140016	transcript	NM_001191354.1	protein_coding	12	c.3015+57710768G>C
