# Supplementary material for: Rare phenotypes of white coat color in Simmental calves: genetic causes of syndromic forms of albinism and depigmentation
Source: Mol Genet Genomics. 2025 Sep 6;300(1):91. doi: 10.1007/s00438-025-02290-2 (PMC12414089; doi:10.1007/s00438-025-02290-2)
Supplement: Supplementary file 4 — Supplementary Material 4 [file 438_2025_2290_MOESM4_ESM.xlsx]

## Sheet: Froh_holstein_300kb
Online Resource 3. ROH-based genomic inbreeding coefficient in the 110 Simmental cattle genomes.
Individual ID	Group	Sum	F_ROH
SAMEA114347198	case 1	578720388	0.232575
SAMEA114347199	dam	541018104	0.217424
SAMEA114347202	sire	434753134	0.174718
SAMEA111531500	case 2	583122695	0.234345
SAMEA111531501	dam	500945252	0.201319
SAMEA111531502	sire	537974755	0.216201
SAMEA111531509	case 3	632903611	0.25435
SAMEA111531510	dam	595874390	0.239469
SAMEA111531508	sire	575319881	0.231209
SAMEA5159760	control	816105917	0.327976
SAMEA5159765	control	447420418	0.179809
SAMEA5159766	control	614582527	0.246988
SAMEA5159800	control	500773857	0.20125
SAMEA5159801	control	500677736	0.201212
SAMEA5159803	control	539781949	0.216927
SAMEA5159805	control	321592596	0.129241
SAMEA5159806	control	302552035	0.121589
SAMEA5159807	control	556396681	0.223604
SAMEA5159811	control	547748484	0.220128
SAMEA5159812	control	528526555	0.212404
SAMEA5159823	control	719787215	0.289267
SAMEA5159824	control	538645202	0.21647
SAMEA5159825	control	579372524	0.232837
SAMEA5159827	control	530377027	0.213147
SAMEA19852168	control	508000228	0.204154
SAMEA19852918	control	430811855	0.173134
SAMEA19853668	control	551704025	0.221718
SAMEA19868668	control	608720732	0.244632
SAMEA19869418	control	573092514	0.230314
SAMEA19870168	control	633167388	0.254456
SAMEA5160153	control	508806404	0.204478
SAMEA5159876	control	541271896	0.217526
SAMEA5159877	control	517050947	0.207792
SAMEA33004918	control	428850851	0.172346
SAMEA33669418	control	445908370	0.179201
SAMEA19309168	control	441099125	0.177268
SAMEA19875418	control	390203168	0.156814
SAMEA19877668	control	555207025	0.223126
SAMEA3706826	control	523698379	0.210463
SAMEA4644744	control	579224943	0.232778
SAMEA4644745	control	519455227	0.208758
SAMEA5566449	control	485217976	0.194999
SAMEA5415487	control	537295380	0.215928
SAMEA5415499	control	532840114	0.214137
SAMEA5564710	control	550451600	0.221215
SAMEA5564711	control	618209605	0.248445
SAMEA5564712	control	670060037	0.269283
SAMEA5564713	control	426828534	0.171533
SAMEA5564714	control	513555333	0.206387
SAMEA5564715	control	643522002	0.258618
SAMEA5564717	control	422871845	0.169943
SAMEA5564718	control	652455679	0.262208
SAMEA5564719	control	415609046	0.167024
SAMEA5564720	control	732714862	0.294462
SAMEA5564721	control	541007741	0.217419
SAMEA5564722	control	454551121	0.182674
SAMEA5564723	control	474643273	0.190749
SAMEA5564724	control	415903280	0.167143
SAMEA5564725	control	441136031	0.177283
SAMEA6528880	control	556478277	0.223637
SAMEA6528910	control	461650516	0.185527
SAMEA7015109	control	537119767	0.215857
SAMEA7690199	control	451549759	0.181468
SAMEA7690219	control	551570754	0.221664
SAMEA7690220	control	506906610	0.203715
SAMEA7690240	control	791266998	0.317993
SAMEA8565031	control	553908015	0.222604
SAMEA8565037	control	570960714	0.229457
SAMEA8565044	control	684515842	0.275092
SAMEA8565045	control	460741506	0.185162
SAMEA10833770	control	685199076	0.275367
SAMEA10833771	control	566971534	0.227854
SAMEA10833804	control	559025994	0.224661
SAMEA10833823	control	586799448	0.235822
SAMEA10833851	control	495494300	0.199129
SAMEA10833852	control	517485281	0.207966
SAMEA10833853	control	443660540	0.178298
SAMEA111531437	control	551293075	0.221553
SAMEA111531438	control	500437445	0.201115
SAMEA111531439	control	607238880	0.244036
SAMEA111531440	control	555387542	0.223198
SAMEA111531441	control	616048819	0.247577
SAMEA111531442	control	194196262	0.0780433
SAMEA111531443	control	485288436	0.195027
SAMEA111531444	control	421975967	0.169583
SAMEA111531445	control	435944982	0.175197
SAMEA111531447	control	460047340	0.184883
SAMEA111531448	control	548781621	0.220544
SAMEA111531449	control	476172644	0.191364
SAMEA111531450	control	464712576	0.186758
SAMEA111531451	control	619485894	0.248958
SAMEA111531452	control	573660187	0.230542
SAMEA111531453	control	571287874	0.229588
SAMEA111531454	control	510093809	0.204996
SAMEA111531455	control	696215566	0.279794
SAMEA111531456	control	619788296	0.24908
SAMEA111531477	control	593435177	0.238489
SAMEA111531478	control	721869306	0.290104
SAMEA111531479	control	565197866	0.227141
SAMEA111531480	control	603159393	0.242397
SAMEA111531481	control	552738489	0.222134
SAMEA111531527	control	493697912	0.198407
SAMEA114347170	control	400395030	0.16091
SAMEA114347171	control	451270642	0.181356
SAMEA114347172	control	632092303	0.254024
SAMEA114347173	control	300063906	0.120589
SAMEA114347177	control	502585416	0.201978
ERS23751177	control	658811987	0.264762
ERS23751178	control	678674167	0.272745
ERS23751179	control	718011111	0.288553
