# Supplementary material for: Rare phenotypes of white coat color in Simmental calves: genetic causes of syndromic forms of albinism and depigmentation
Source: Mol Genet Genomics. 2025 Sep 6;300(1):91. doi: 10.1007/s00438-025-02290-2 (PMC12414089; doi:10.1007/s00438-025-02290-2)
Supplement: Supplementary file 5 — Supplementary Material 5 [file 438_2025_2290_MOESM5_ESM.xlsx]

## Sheet: 200kb_66SNP4het20win_allSIM
Online Resource 4. ROH detected in the three Simmental trios with white-coated calves.
Case ID	Chromosome	Number of markers	ROH start position	ROH end position	ROH length
Case 2	1	5252	1356606	2157554	800948
Case 2	1	1060	2409405	2744816	335411
Case 2	1	1147	7828890	8136865	307975
Case 2	1	816	10811209	11097864	286655
Case 2	1	1660	12403847	12826144	422297
Case 2	1	2680	12887842	13169255	281413
Case 2	1	2481	19935843	20564275	628432
Case 2	1	616	21817587	22056725	239138
Case 2	1	2512	23457852	23840911	383059
Case 2	1	762	23978471	24239089	260618
Case 2	1	1235	30236014	30451288	215274
Case 2	1	3948	30534080	31225844	691764
Case 2	1	766	31669146	31869335	200189
Case 2	1	6965	33136647	34370594	1233947
Case 2	1	7229	36773469	38559163	1785694
Case 2	1	1409	39400067	39703570	303503
Case 2	1	1395	42863486	43151284	287798
Case 2	1	1254	45577069	46099630	522561
Case 2	1	1630	48428485	48665725	237240
Case 2	1	1067	49469808	49708774	238966
Case 2	1	631	49863266	50085547	222281
Case 2	1	1714	50587267	50879803	292536
Case 2	1	1389	51747597	51964413	216816
Case 2	1	1336	62672409	62970318	297909
Case 2	1	689	65522441	65748179	225738
Case 2	1	743	67143546	67371279	227733
Case 2	1	1325	67985011	68410031	425020
Case 2	1	2399	68777556	69188166	410610
Case 2	1	1654	70514711	70908548	393837
Case 2	1	1486	74144344	74523323	378979
Case 2	1	1068	77757910	78176471	418561
Case 2	1	557	78763199	79040221	277022
Case 2	1	389	81041917	81290200	248283
Case 2	1	404	82759246	83077848	318602
Case 2	1	1154	84036828	84471181	434353
Case 2	1	408	84791105	85066116	275011
Case 2	1	951	85710661	85929355	218694
Case 2	1	863	87327792	87706781	378989
Case 2	1	1210	88879819	89198102	318283
Case 2	1	2758	91422568	91751587	329019
Case 2	1	2911	92782156	93663055	880899
Case 2	1	1119	95435933	95796029	360096
Case 2	1	1137	97693785	98055926	362141
Case 2	1	986	99077086	99304569	227483
Case 2	1	12399	100260559	102760142	2499583
Case 2	1	14896	102760536	106106296	3345760
Case 2	1	998	106355600	106566865	211265
Case 2	1	2278	107404103	108047732	643629
Case 2	1	15836	108047902	112839764	4791862
Case 2	1	8313	112840084	114431265	1591181
Case 2	1	6625	114431289	116516388	2085099
Case 2	1	10943	116516556	119283748	2767192
Case 2	1	1855	124247716	124540492	292776
Case 2	1	2095	125533363	126070443	537080
Case 2	1	1496	126265051	126995931	730880
Case 2	1	6191	128943582	130784157	1840575
Case 2	1	1227	132287489	132981540	694051
Case 2	1	730	133453288	133701835	248547
Case 2	1	661	135229898	135510972	281074
Case 2	1	1591	139525948	139863374	337426
Case 2	1	2375	141767854	142339692	571838
Case 2	1	1026	149734053	149959840	225787
Case 2	1	1187	150222826	150494242	271416
Case 2	1	923	150494382	150753024	258642
Case 2	1	1343	151023752	151238012	214260
Case 2	1	1203	151505925	151715911	209986
Case 2	1	4533	151718318	152477042	758724
Case 2	1	2712	152477125	153133691	656566
Case 2	2	1256	374520	657541	283021
Case 2	2	2552	1122276	1810246	687970
Case 2	2	925	2942217	3165707	223490
Case 2	2	15003	5960442	8646746	2686304
Case 2	2	3239	11519127	12051677	532550
Case 2	2	3194	12458630	12935174	476544
Case 2	2	2510	16600499	17369056	768557
Case 2	2	12820	18049742	22076973	4027231
Case 2	2	292	22752051	22993622	241571
Case 2	2	465	23344849	23585449	240600
Case 2	2	1307	24245595	24516023	270428
Case 2	2	1078	30843948	31087904	243956
Case 2	2	2195	31648479	32253139	604660
Case 2	2	882	32485196	32887513	402317
Case 2	2	10498	33995645	38025358	4029713
Case 2	2	2484	38025481	38572970	547489
Case 2	2	860	39995975	40293268	297293
Case 2	2	1155	41103930	41381964	278034
Case 2	2	1995	41388031	41926014	537983
Case 2	2	690	43115402	43321205	205803
Case 2	2	268	47383833	47584842	201009
Case 2	2	995	47741621	48135150	393529
Case 2	2	709	48148104	48444105	296001
Case 2	2	802	48458019	48694408	236389
Case 2	2	1577	49021112	49567451	546339
Case 2	2	349	52011672	52228775	217103
Case 2	2	1330	53578114	53911791	333677
Case 2	2	557	55119875	55323168	203293
Case 2	2	973	55844406	56069661	225255
Case 2	2	1233	56546698	56863594	316896
Case 2	2	562	58536879	58802376	265497
Case 2	2	2036	59211003	59571214	360211
Case 2	2	3011	60554372	61119881	565509
Case 2	2	1196	63765665	64125538	359873
Case 2	2	2589	64969855	65433798	463943
Case 2	2	754	69097739	69489605	391866
Case 2	2	657	69491156	69912519	421363
Case 2	2	960	71814653	72148188	333535
Case 2	2	563	76447424	76728385	280961
Case 2	2	1622	77374556	77753589	379033
Case 2	2	741	79338241	79622819	284578
Case 2	2	1274	82045090	82246259	201169
Case 2	2	790	84640178	84956180	316002
Case 2	2	430	88422032	88670557	248525
Case 2	2	959	96970524	97317693	347169
Case 2	2	687	103490219	103733547	243328
Case 2	2	1273	104280244	104519728	239484
Case 2	2	640	105272802	105503463	230661
Case 2	2	381	106805142	107025452	220310
Case 2	2	1307	111475003	111775510	300507
Case 2	2	1222	116736131	116993938	257807
Case 2	2	383	117789567	118077412	287845
Case 2	2	636	119322222	119914959	592737
Case 2	2	454	120533003	120869748	336745
Case 2	2	638	121722416	121958351	235935
Case 2	2	902	122195691	122506083	310392
Case 2	2	7391	123706985	126162409	2455424
Case 2	2	3503	127277422	128313021	1035599
Case 2	2	1000	129251678	129678277	426599
Case 2	2	1384	131100053	131359357	259304
Case 2	2	3590	135248293	136110165	861872
Case 2	3	1725	245506	935749	690243
Case 2	3	486	1260883	1461602	200719
Case 2	3	1380	1660494	1892974	232480
Case 2	3	3385	2024775	2492454	467679
Case 2	3	1447	4542947	4774676	231729
Case 2	3	6424	5807666	6828330	1020664
Case 2	3	905	7624400	7846200	221800
Case 2	3	2225	9907707	10164049	256342
Case 2	3	1034	12892954	13145230	252276
Case 2	3	4258	13145260	13413548	268288
Case 2	3	1318	14329095	14795419	466324
Case 2	3	480	15401557	15616046	214489
Case 2	3	1098	18508463	18734988	226525
Case 2	3	985	18835634	19154932	319298
Case 2	3	773	19237313	19563953	326640
Case 2	3	387	20105208	20446671	341463
Case 2	3	354	21312101	21550815	238714
Case 2	3	869	23902207	24247439	345232
Case 2	3	1260	24975059	25292757	317698
Case 2	3	1279	26512251	26767425	255174
Case 2	3	1409	31105706	31430029	324323
Case 2	3	933	32280857	32511687	230830
Case 2	3	1047	34385522	34630874	245352
Case 2	3	994	35801200	36103666	302466
Case 2	3	1438	41761036	41984466	223430
Case 2	3	1572	43098677	43417922	319245
Case 2	3	737	45246467	45476014	229547
Case 2	3	674	48053759	48260482	206723
Case 2	3	5251	48415341	49812314	1396973
Case 2	3	1510	51289532	52106621	817089
Case 2	3	6206	52159720	53655165	1495445
Case 2	3	926	56870095	57169795	299700
Case 2	3	878	58982694	59243331	260637
Case 2	3	703	63289744	63563431	273687
Case 2	3	1943	63795578	64356906	561328
Case 2	3	11049	64881032	66890135	2009103
Case 2	3	8374	66890204	68628251	1738047
Case 2	3	15948	68628392	72211995	3583603
Case 2	3	3769	72212164	73386425	1174261
Case 2	3	1323	75695029	75983041	288012
Case 2	3	2509	78781020	79739667	958647
Case 2	3	864	80023981	80302434	278453
Case 2	3	387	81609210	81835205	225995
Case 2	3	1755	85679003	86088461	409458
Case 2	3	953	86431506	86723397	291891
Case 2	3	961	87096547	87427459	330912
Case 2	3	1473	87464698	87957152	492454
Case 2	3	5552	88441072	89607967	1166895
Case 2	3	1487	89690219	90017353	327134
Case 2	3	856	90121021	90342681	221660
Case 2	3	535	94801127	95133562	332435
Case 2	3	1011	95810842	96144675	333833
Case 2	3	762	101323621	101537947	214326
Case 2	3	1298	105743196	106035115	291919
Case 2	3	2573	108986393	109529886	543493
Case 2	3	582	110321105	110632750	311645
Case 2	3	8719	111299703	113268151	1968448
Case 2	3	5624	113268222	114505995	1237773
Case 2	3	7555	114506089	116148036	1641947
Case 2	3	2288	116774119	117070587	296468
Case 2	3	3201	120285425	120968511	683086
Case 2	4	3069	2625383	3104455	479072
Case 2	4	784	9431980	9636732	204752
Case 2	4	1809	11303331	11624241	320910
Case 2	4	1267	14631127	14861006	229879
Case 2	4	1951	16554718	16870267	315549
Case 2	4	645	26229435	26512811	283376
Case 2	4	967	26991509	27250542	259033
Case 2	4	1486	28797017	29164246	367229
Case 2	4	5686	37953418	38710440	757022
Case 2	4	2649	43531461	44259063	727602
Case 2	4	5168	44611269	45883856	1272587
Case 2	4	1863	45884136	46856915	972779
Case 2	4	696	50532995	50800217	267222
Case 2	4	6576	50927916	52819513	1891597
Case 2	4	484	53901861	54121980	220119
Case 2	4	1257	54748892	55278820	529928
Case 2	4	2453	55278856	55708178	429322
Case 2	4	11803	55738050	58562835	2824785
Case 2	4	1517	59698017	60058312	360295
Case 2	4	1230	60221995	60500110	278115
Case 2	4	1403	67397801	67648387	250586
Case 2	4	1036	67724519	67982515	257996
Case 2	4	347	69895658	70136563	240905
Case 2	4	841	71772198	72062751	290553
Case 2	4	1085	72940658	73152002	211344
Case 2	4	1431	77346583	77635021	288438
Case 2	4	1392	80188231	80615383	427152
Case 2	4	3210	80780157	81556327	776170
Case 2	4	1863	84865544	85294441	428897
Case 2	4	946	87393812	87611763	217951
Case 2	4	1139	91492850	91753283	260433
Case 2	4	414	94307296	94555791	248495
Case 2	4	1167	94737716	95037778	300062
Case 2	4	2752	97513126	97987530	474404
Case 2	4	1691	114788837	115143608	354771
Case 2	4	939	117285237	117510584	225347
Case 2	5	5293	2715602	3662140	946538
Case 2	5	12057	3662299	5406990	1744691
Case 2	5	18243	7806312	10986817	3180505
Case 2	5	10528	10986983	13043521	2056538
Case 2	5	2220	14305793	14950249	644456
Case 2	5	2803	17343206	17797245	454039
Case 2	5	1258	18424550	18675609	251059
Case 2	5	266	25974735	26212455	237720
Case 2	5	1369	27177679	27619417	441738
Case 2	5	2326	27619505	28458383	838878
Case 2	5	2103	28458433	28992849	534416
Case 2	5	522	29998659	30266399	267740
Case 2	5	269	34407798	34747071	339273
Case 2	5	668	34842186	35112509	270323
Case 2	5	514	35503459	35838427	334968
Case 2	5	2516	43692847	44181564	488717
Case 2	5	1995	47860076	48291689	431613
Case 2	5	168	65868952	66101660	232708
Case 2	5	648	66357293	66663697	306404
Case 2	5	757	70001614	70388760	387146
Case 2	5	1754	72108442	72493731	385289
Case 2	5	1509	87087016	87319087	232071
Case 2	5	1235	95587953	95796490	208537
Case 2	5	995	96253691	96487034	233343
Case 2	5	694	97273762	97502666	228904
Case 2	5	875	103285140	103491785	206645
Case 2	5	529	105789715	105998811	209096
Case 2	5	943	108221338	108638679	417341
Case 2	5	1554	109955847	110373056	417209
Case 2	5	1242	115095241	115361082	265841
Case 2	5	5645	118812450	120062357	1249907
Case 2	6	22928	117	3613009	3612892
Case 2	6	2082	3613068	3847571	234503
Case 2	6	40857	3847598	10243245	6395647
Case 2	6	9762	10243278	11546842	1303564
Case 2	6	8351	11547223	13120318	1573095
Case 2	6	4659	13272510	14552339	1279829
Case 2	6	1294	15711678	15961704	250026
Case 2	6	1471	21157028	21423104	266076
Case 2	6	800	23935364	24150212	214848
Case 2	6	1714	24352945	24856507	503562
Case 2	6	3992	29448159	30627478	1179319
Case 2	6	1094	31087265	31371710	284445
Case 2	6	1613	33447585	33791382	343797
Case 2	6	808	36130676	36427190	296514
Case 2	6	1563	37199169	38041931	842762
Case 2	6	782	40080607	40334185	253578
Case 2	6	921	40929014	41151706	222692
Case 2	6	710	49954768	50185503	230735
Case 2	6	1902	50519141	50923092	403951
Case 2	6	1647	52316353	52552257	235904
Case 2	6	2036	55342039	55597133	255094
Case 2	6	436	56006894	56224049	217155
Case 2	6	389	58811267	59074557	263290
Case 2	6	1226	61348538	61567461	218923
Case 2	6	5938	61567475	62790900	1223425
Case 2	6	796	66510009	66718732	208723
Case 2	6	3040	69197317	71215113	2017796
Case 2	6	5089	72422963	73561739	1138776
Case 2	6	15485	73911580	76708764	2797184
Case 2	6	1417	76966293	77400232	433939
Case 2	6	16153	77914267	80351454	2437187
Case 2	6	1924	87238309	87472023	233714
Case 2	6	1083	92180382	92563091	382709
Case 2	6	1799	92630095	92918371	288276
Case 2	6	660	94467712	94675975	208263
Case 2	6	4576	96917400	97948949	1031549
Case 2	6	987	98550191	98921445	371254
Case 2	6	649	108596491	108842902	246411
Case 2	6	1589	111023681	111228014	204333
Case 2	6	1800	114903183	115175969	272786
Case 2	7	1034	3735977	4074350	338373
Case 2	7	3064	7818270	8312973	494703
Case 2	7	654	11149210	11409008	259798
Case 2	7	3101	12141159	12975543	834384
Case 2	7	16915	12975578	15180011	2204433
Case 2	7	4193	15183282	16251713	1068431
Case 2	7	668	16378151	16593034	214883
Case 2	7	427	16607527	16898034	290507
Case 2	7	2072	18237295	18955222	717927
Case 2	7	1464	19303031	20073802	770771
Case 2	7	3351	20093808	21519664	1425856
Case 2	7	10143	21519678	24294925	2775247
Case 2	7	2393	26242746	26550891	308145
Case 2	7	3440	27062516	27740003	677487
Case 2	7	1657	33797295	34083705	286410
Case 2	7	1980	41394700	41802720	408020
Case 2	7	793	43935666	44352711	417045
Case 2	7	840	45628492	46165243	536751
Case 2	7	529	51064526	51538822	474296
Case 2	7	3928	52002394	52917463	915069
Case 2	7	316	54560581	54811449	250868
Case 2	7	1114	55222973	55567655	344682
Case 2	7	1917	57008839	57591534	582695
Case 2	7	691	66885228	67104768	219540
Case 2	7	1536	67142437	67473255	330818
Case 2	7	1927	68800374	69136200	335826
Case 2	7	2829	71674215	72220492	546277
Case 2	7	1212	72242281	72463286	221005
Case 2	7	1525	72569603	72810434	240831
Case 2	7	2323	76591015	77064060	473045
Case 2	7	2361	85226700	85585206	358506
Case 2	7	4160	85615815	86194814	578999
Case 2	7	1000	94669369	94960161	290792
Case 2	7	2821	97864022	98408936	544914
Case 2	7	3810	98408979	99114753	705774
Case 2	7	3236	100693375	101006898	313523
Case 2	7	1956	107913553	108661440	747887
Case 2	8	1371	1372369	1644571	272202
Case 2	8	851	2441941	2642909	200968
Case 2	8	3299	3299425	3666198	366773
Case 2	8	1947	5172394	5635417	463023
Case 2	8	631	6460598	6731305	270707
Case 2	8	1236	6916667	7129422	212755
Case 2	8	899	7242385	7505622	263237
Case 2	8	661	7681976	7898090	216114
Case 2	8	1661	11327173	11700787	373614
Case 2	8	904	12544310	12788065	243755
Case 2	8	1224	12970755	13182869	212114
Case 2	8	2128	14879583	15221889	342306
Case 2	8	1020	17084115	17448486	364371
Case 2	8	2234	19049461	19604048	554587
Case 2	8	1890	30228869	30954254	725385
Case 2	8	6444	32287605	33354550	1066945
Case 2	8	1968	35647669	35911920	264251
Case 2	8	1011	38863356	39363209	499853
Case 2	8	381	41077101	41285790	208689
Case 2	8	1560	42112817	42389971	277154
Case 2	8	774	43183310	43573253	389943
Case 2	8	1497	43706194	44216183	509989
Case 2	8	4435	44272100	45456870	1184770
Case 2	8	1021	50508601	50773595	264994
Case 2	8	1288	53943831	54419022	475191
Case 2	8	1822	55449515	56060575	611060
Case 2	8	910	57704456	58094553	390097
Case 2	8	18031	58889886	64449575	5559689
Case 2	8	2474	64449743	65360788	911045
Case 2	8	12102	65365533	66906243	1540710
Case 2	8	15271	66906271	70306050	3399779
Case 2	8	7497	70355865	71922427	1566562
Case 2	8	18472	71922484	77575966	5653482
Case 2	8	5598	77576057	80073964	2497907
Case 2	8	8072	80117142	82537107	2419965
Case 2	8	2199	82537328	83134813	597485
Case 2	8	13941	83307748	86385995	3078247
Case 2	8	1287	86386139	86624633	238494
Case 2	8	1247	88555013	88876119	321106
Case 2	8	1355	89452196	89780881	328685
Case 2	8	1095	95391681	95660577	268896
Case 2	8	1474	95664402	96067240	402838
Case 2	8	584	96890325	97107883	217558
Case 2	8	2461	100048989	100577904	528915
Case 2	8	3158	100577962	101375732	797770
Case 2	8	1787	101588679	101981617	392938
Case 2	8	2406	101981734	102341512	359778
Case 2	8	2709	102341730	102707988	366258
Case 2	8	1231	103124949	103446905	321956
Case 2	8	407	103853243	104088404	235161
Case 2	8	494	105878209	106088977	210768
Case 2	8	749	106169360	106379303	209943
Case 2	8	1248	108650304	108929203	278899
Case 2	8	1165	109811032	110019026	207994
Case 2	8	5469	111768642	112979168	1210526
Case 2	9	583	42785	289864	247079
Case 2	9	1434	290525	982248	691723
Case 2	9	679	1313624	1559808	246184
Case 2	9	1401	3662267	3888689	226422
Case 2	9	1101	14282237	14605048	322811
Case 2	9	1290	14753938	14976621	222683
Case 2	9	1251	19416788	19684366	267578
Case 2	9	678	21150769	21431182	280413
Case 2	9	695	22715409	22929228	213819
Case 2	9	1519	28076751	28448907	372156
Case 2	9	436	28691393	28917117	225724
Case 2	9	2426	30723797	31031947	308150
Case 2	9	506	33518171	33753019	234848
Case 2	9	2590	33783648	34287960	504312
Case 2	9	1440	35238198	35620938	382740
Case 2	9	1340	37448026	37834994	386968
Case 2	9	5752	40640449	43268330	2627881
Case 2	9	5848	43268671	44784741	1516070
Case 2	9	3499	44784776	46280745	1495969
Case 2	9	4105	46316407	47012867	696460
Case 2	9	1454	47170378	47415041	244663
Case 2	9	1027	49184012	49416095	232083
Case 2	9	1470	50099451	50613897	514446
Case 2	9	2643	54865699	55287657	421958
Case 2	9	1128	58037902	58243181	205279
Case 2	9	1741	58609709	58869170	259461
Case 2	9	2181	62508910	63143533	634623
Case 2	9	2341	63727760	64254888	527128
Case 2	9	1748	70377074	70585619	208545
Case 2	9	3176	77460154	78687860	1227706
Case 2	9	1429	78731125	79018653	287528
Case 2	9	1675	81625109	82039746	414637
Case 2	9	702	84283970	84521713	237743
Case 2	9	1734	85884106	86164306	280200
Case 2	9	1014	86728931	87047485	318554
Case 2	9	1451	87257138	87487518	230380
Case 2	9	1084	92975584	93224525	248941
Case 2	9	528	93428490	93691930	263440
Case 2	9	4066	94418049	95362695	944646
Case 2	9	744	103632820	103851267	218447
Case 2	10	1088	1402802	1630747	227945
Case 2	10	2398	8739546	9376383	636837
Case 2	10	1182	9948401	10230111	281710
Case 2	10	1342	16304030	16557181	253151
Case 2	10	3153	16599962	17127167	527205
Case 2	10	4996	18340576	19870379	1529803
Case 2	10	1969	25811184	26113044	301860
Case 2	10	459	29716971	29944964	227993
Case 2	10	646	30036220	30295091	258871
Case 2	10	1327	31816470	32193225	376755
Case 2	10	448	36015420	36387594	372174
Case 2	10	1209	43809683	44133624	323941
Case 2	10	567	46040014	46445491	405477
Case 2	10	909	46761393	47031660	270267
Case 2	10	1825	50735427	50952337	216910
Case 2	10	1293	54753466	55175825	422359
Case 2	10	2499	55819819	56110827	291008
Case 2	10	2669	56132704	56510758	378054
Case 2	10	1193	58662633	59219293	556660
Case 2	10	362	59312069	59598676	286607
Case 2	10	1010	69313558	69515185	201627
Case 2	10	2585	70512089	71522078	1009989
Case 2	10	245	72508025	72742865	234840
Case 2	10	426	79136655	79441100	304445
Case 2	10	858	79844359	80215079	370720
Case 2	10	10624	80219990	83414169	3194179
Case 2	10	1194	85394753	85712233	317480
Case 2	10	790	87655303	87994762	339459
Case 2	11	3843	2643661	3470202	826541
Case 2	11	4142	3538321	4473313	934992
Case 2	11	849	10320490	10526975	206485
Case 2	11	2035	10744224	11235357	491133
Case 2	11	406	17909686	18110053	200367
Case 2	11	1746	18114688	18437362	322674
Case 2	11	499	22731661	22999033	267372
Case 2	11	3835	26687593	27641248	953655
Case 2	11	1179	27721337	27934808	213471
Case 2	11	795	28777916	29107633	329717
Case 2	11	1173	29115216	29413403	298187
Case 2	11	2028	31816142	32278732	462590
Case 2	11	2044	36076067	36641221	565154
Case 2	11	1361	36901612	37163175	261563
Case 2	11	1119	38132244	38738901	606657
Case 2	11	869	40363617	40687136	323519
Case 2	11	776	41019464	41320457	300993
Case 2	11	1250	42006550	42216609	210059
Case 2	11	7808	42526022	44612032	2086010
Case 2	11	5964	44612158	46134363	1522205
Case 2	11	2823	46134405	46622326	487921
Case 2	11	3091	46622731	47105377	482646
Case 2	11	885	48625986	48829065	203079
Case 2	11	1215	53835912	54039481	203569
Case 2	11	1040	61059798	61413015	353217
Case 2	11	531	66613916	66827144	213228
Case 2	11	1414	67630364	68028106	397742
Case 2	11	474	72467591	72714471	246880
Case 2	11	526	76025312	76243648	218336
Case 2	11	1431	77613180	77824249	211069
Case 2	11	676	85416508	85680605	264097
Case 2	11	599	86355415	86635540	280125
Case 2	11	762	86942328	87153690	211362
Case 2	11	2774	94465015	95933999	1468984
Case 2	11	2871	95934133	97143709	1209576
Case 2	11	2902	97441372	98691072	1249700
Case 2	11	2700	98691094	99934779	1243685
Case 2	11	841	100649432	100851372	201940
Case 2	11	1088	101766958	102129810	362852
Case 2	11	1075	102264680	102524803	260123
Case 2	11	2567	104206525	104657600	451075
Case 2	11	2298	104657673	105081594	423921
Case 2	12	1751	8403066	8702047	298981
Case 2	12	832	11052210	11285472	233262
Case 2	12	3912	13033641	13559432	525791
Case 2	12	2308	16328717	16831315	502598
Case 2	12	975	20727280	21069922	342642
Case 2	12	1462	25037248	25364162	326914
Case 2	12	622	25891984	26282630	390646
Case 2	12	482	28407309	28792515	385206
Case 2	12	2092	41702442	41982946	280504
Case 2	12	2761	42755336	43446490	691154
Case 2	12	554	43537940	43796950	259010
Case 2	12	1191	43799537	44058199	258662
Case 2	12	1979	44071690	44309811	238121
Case 2	12	1596	45544029	45987037	443008
Case 2	12	1078	55183742	55508125	324383
Case 2	12	1460	57234663	57478655	243992
Case 2	12	2464	57499694	57967928	468234
Case 2	12	2040	59680461	59984961	304500
Case 2	12	3096	63310415	63788032	477617
Case 2	12	1750	63809499	64051470	241971
Case 2	12	1405	75681834	75978668	296834
Case 2	12	1024	76905474	77169907	264433
Case 2	12	1681	79180074	79444729	264655
Case 2	12	2025	82550181	82864547	314366
Case 2	12	1605	83811630	84211382	399752
Case 2	13	8049	2606234	3909231	1302997
Case 2	13	5207	5597481	6287058	689577
Case 2	13	1657	7976052	8197156	221104
Case 2	13	1188	10147618	10402283	254665
Case 2	13	440	15298557	15628490	329933
Case 2	13	2491	17679785	18399551	719766
Case 2	13	960	23982961	24193778	210817
Case 2	13	449	36733674	36937840	204166
Case 2	13	2120	37125964	37632025	506061
Case 2	13	2506	38435710	39129201	693491
Case 2	13	1935	40428288	40827313	399025
Case 2	13	1617	41875734	42110208	234474
Case 2	13	1676	43546581	43828039	281458
Case 2	13	965	44226344	44491617	265273
Case 2	13	978	44549425	44814821	265396
Case 2	13	896	46389172	46675020	285848
Case 2	13	1489	47682156	47964908	282752
Case 2	13	590	48809498	49164639	355141
Case 2	13	1418	50409837	51110664	700827
Case 2	13	2381	51110818	52460896	1350078
Case 2	13	473	54820807	55056305	235498
Case 2	13	771	65553154	65830850	277696
Case 2	13	707	66025217	66378432	353215
Case 2	14	3281	201333	1494864	1293531
Case 2	14	1253	1605853	1906797	300944
Case 2	14	1386	1907317	2303934	396617
Case 2	14	1248	7293648	7498028	204380
Case 2	14	1822	11144439	11392360	247921
Case 2	14	1631	16445721	17001532	555811
Case 2	14	1126	17390194	17592236	202042
Case 2	14	1894	20714417	21148882	434465
Case 2	14	1023	22058008	22422856	364848
Case 2	14	852	24644643	24847424	202781
Case 2	14	439	25445182	25658163	212981
Case 2	14	1312	28768283	29181578	413295
Case 2	14	2519	31044206	31539447	495241
Case 2	14	386	33991075	34202641	211566
Case 2	14	1022	34684556	35306410	621854
Case 2	14	685	37056891	37315780	258889
Case 2	14	1437	39867165	40166336	299171
Case 2	14	1620	40569145	40825693	256548
Case 2	14	723	47501427	47838838	337411
Case 2	14	526	55798802	56053595	254793
Case 2	14	1156	58965710	59244680	278970
Case 2	14	1567	62582192	62793338	211146
Case 2	14	1006	67668568	67902605	234037
Case 2	14	1181	70412427	70618268	205841
Case 2	14	1113	70623527	70937574	314047
Case 2	15	3075	4913993	5622899	708906
Case 2	15	3444	8614904	9123317	508413
Case 2	15	2528	9388976	9776849	387873
Case 2	15	2531	9794409	10105917	311508
Case 2	15	1979	10694028	10934425	240397
Case 2	15	2761	11561773	12055352	493579
Case 2	15	737	17586288	17987689	401401
Case 2	15	2295	18798993	19075394	276401
Case 2	15	747	19952327	20255917	303590
Case 2	15	1761	22643461	23004683	361222
Case 2	15	1316	23432183	23759551	327368
Case 2	15	1085	23821980	24047254	225274
Case 2	15	8050	24734786	26860784	2125998
Case 2	15	228	29028275	29330420	302145
Case 2	15	1792	33527328	33922885	395557
Case 2	15	11420	33923060	37532773	3609713
Case 2	15	19916	37532889	43128550	5595661
Case 2	15	1911	44138209	44543909	405700
Case 2	15	3709	44734133	45129825	395692
Case 2	15	1164	45446551	45722551	276000
Case 2	15	793	53435952	53664836	228884
Case 2	15	493	55618776	56049675	430899
Case 2	15	674	59429964	59644742	214778
Case 2	15	840	61080134	61382899	302765
Case 2	15	586	62199882	62448475	248593
Case 2	15	1252	66889196	67161741	272545
Case 2	15	10122	69598514	71191235	1592721
Case 2	15	5353	72784542	73698265	913723
Case 2	15	1155	82756943	83072945	316002
Case 2	15	1119	83103909	83470271	366362
Case 2	15	575	83563144	83770813	207669
Case 2	15	760	83958918	84250119	291201
Case 2	15	220	84318483	84535558	217075
Case 2	15	245	84547370	84891545	344175
Case 2	16	1537	4741019	4986079	245060
Case 2	16	2339	6268996	6487905	218909
Case 2	16	1626	6587219	6840815	253596
Case 2	16	3532	7454610	7744945	290335
Case 2	16	2644	8896657	9300964	404307
Case 2	16	987	12213080	12441416	228336
Case 2	16	1989	14950832	15260953	310121
Case 2	16	901	18015128	18228600	213472
Case 2	16	1446	22221148	22764264	543116
Case 2	16	698	24306886	24573536	266650
Case 2	16	1225	24993605	25376468	382863
Case 2	16	1838	25779371	26092753	313382
Case 2	16	460	26346805	26566315	219510
Case 2	16	2494	26724941	27479948	755007
Case 2	16	432	29032111	29237310	205199
Case 2	16	1560	32348961	32756325	407364
Case 2	16	2187	32756758	33231177	474419
Case 2	16	1390	35329319	35699091	369772
Case 2	16	781	41004973	41476098	471125
Case 2	16	652	42167588	42789183	621595
Case 2	16	190	42812448	43125672	313224
Case 2	16	372	43389089	43680005	290916
Case 2	16	172	44496779	45103219	606440
Case 2	16	549	45269480	45532111	262631
Case 2	16	1521	45593550	46093070	499520
Case 2	16	608	47433236	47642271	209035
Case 2	16	896	51448992	52005593	556601
Case 2	16	3848	52374285	53228433	854148
Case 2	16	1402	58446243	58646850	200607
Case 2	16	3372	58688442	59176459	488017
Case 2	16	646	59497075	59719780	222705
Case 2	16	926	60011204	60259140	247936
Case 2	16	1021	62344912	62556193	211281
Case 2	16	677	64395773	64630216	234443
Case 2	16	883	69305535	69554747	249212
Case 2	16	503	69608242	69846611	238369
Case 2	16	934	70705755	70983958	278203
Case 2	16	904	71350970	71646569	295599
Case 2	16	2028	78118471	78406497	288026
Case 2	16	2242	78447719	79023285	575566
Case 2	17	2634	4739388	5295906	556518
Case 2	17	5672	5298653	6209941	911288
Case 2	17	2201	7926036	8402487	476451
Case 2	17	1002	9431835	9733247	301412
Case 2	17	1501	12737662	13366926	629264
Case 2	17	1508	13915580	14165099	249519
Case 2	17	1955	14166570	14445292	278722
Case 2	17	1161	17704766	17975847	271081
Case 2	17	3520	21186560	21611051	424491
Case 2	17	3870	27130125	27632028	501903
Case 2	17	13155	29909700	32964345	3054645
Case 2	17	607	34955236	35224751	269515
Case 2	17	1393	35225950	35722781	496831
Case 2	17	2737	37237188	37497373	260185
Case 2	17	1945	37913788	38155183	241395
Case 2	17	1882	40952255	41252108	299853
Case 2	17	6964	42278300	43258952	980652
Case 2	17	4322	43259687	44042285	782598
Case 2	17	5799	44042393	45553528	1511135
Case 2	17	5083	45553706	46868499	1314793
Case 2	17	2001	47540465	47929493	389028
Case 2	17	1328	49212644	49508531	295887
Case 2	17	714	53525567	53807670	282103
Case 2	17	398	54503007	54769857	266850
Case 2	17	414	55319349	55531255	211906
Case 2	17	3745	57106942	58002187	895245
Case 2	17	933	58012336	58303077	290741
Case 2	17	1258	61637605	62075936	438331
Case 2	18	5886	1611603	2913970	1302367
Case 2	18	2175	2913986	3230591	316605
Case 2	18	1394	4052606	4353821	301215
Case 2	18	20880	4766567	8863708	4097141
Case 2	18	505	12761885	13085870	323985
Case 2	18	665	13599810	13950441	350631
Case 2	18	5035	16517304	17517142	999838
Case 2	18	23870	17517258	24061849	6544591
Case 2	18	15132	24061901	27801134	3739233
Case 2	18	1761	28460951	28669396	208445
Case 2	18	1589	29608580	30028587	420007
Case 2	18	6124	30224434	31371955	1147521
Case 2	18	1032	32906007	33140903	234896
Case 2	18	2010	33757508	34138542	381034
Case 2	18	680	34140355	34376141	235786
Case 2	18	565	36257057	36471396	214339
Case 2	18	621	37096682	37419661	322979
Case 2	18	383	40249207	40503129	253922
Case 2	18	1193	40704787	41119625	414838
Case 2	18	1129	41126747	41414363	287616
Case 2	18	1318	47197408	47469402	271994
Case 2	18	1003	52117469	52324576	207107
Case 2	18	692	53171510	53531280	359770
Case 2	18	2851	54761448	55472278	710830
Case 2	18	1500	55472323	56128950	656627
Case 2	18	482	56846282	57109318	263036
Case 2	18	1018	59906836	60132572	225736
Case 2	18	2677	60353433	60599473	246040
Case 2	19	2071	4478060	4738840	260780
Case 2	19	1929	6261611	6468201	206590
Case 2	19	1719	11721986	12293774	571788
Case 2	19	1036	16564896	16872729	307833
Case 2	19	672	19483841	19741186	257345
Case 2	19	6269	21590049	23733943	2143894
Case 2	19	2005	25503979	25880925	376946
Case 2	19	700	27833612	28126301	292689
Case 2	19	433	30639673	30887897	248224
Case 2	19	7785	32631653	35945119	3313466
Case 2	19	1095	36779789	37170091	390302
Case 2	19	1233	37312037	37521398	209361
Case 2	19	438	37828595	38083494	254899
Case 2	19	2194	39602686	40744713	1142027
Case 2	19	695	43509733	43816812	307079
Case 2	19	1372	44913238	45231182	317944
Case 2	19	1193	45345643	45776196	430553
Case 2	19	331	46079891	46291509	211618
Case 2	19	1602	46572103	46844736	272633
Case 2	19	11037	51758727	54856497	3097770
Case 2	20	964	1087045	1451838	364793
Case 2	20	406	3676906	3946268	269362
Case 2	20	1258	4542265	5024108	481843
Case 2	20	1914	5529028	5983160	454132
Case 2	20	491	8554668	8759439	204771
Case 2	20	1941	13524005	14487488	963483
Case 2	20	598	14990329	15211706	221377
Case 2	20	1769	18902756	19386293	483537
Case 2	20	1009	20142239	20448976	306737
Case 2	20	869	21097148	21354039	256891
Case 2	20	2149	24090350	24801727	711377
Case 2	20	1382	30738787	31377491	638704
Case 2	20	805	31378181	31587504	209323
Case 2	20	822	31873466	32134869	261403
Case 2	20	1629	32714379	33051715	337336
Case 2	20	776	37602134	37839203	237069
Case 2	20	2364	38890396	39450246	559850
Case 2	20	13052	43618980	45232653	1613673
Case 2	20	9366	45232793	45947390	714597
Case 2	20	2711	50058502	50589023	530521
Case 2	20	648	51109441	51372658	263217
Case 2	20	1409	52070357	52289321	218964
Case 2	20	1619	54724649	54983674	259025
Case 2	20	3723	57494875	58220162	725287
Case 2	20	2287	60281665	60571465	289800
Case 2	20	2639	60746741	61225881	479140
Case 2	20	1170	61427337	61659462	232125
Case 2	20	1664	68165239	68451219	285980
Case 2	20	753	70108271	70324742	216471
Case 2	21	1480	3043037	3528600	485563
Case 2	21	1156	4613516	4889032	275516
Case 2	21	3629	5768143	6684090	915947
Case 2	21	8078	6684193	9107451	2423258
Case 2	21	4166	9109629	9762933	653304
Case 2	21	603	10126822	10327273	200451
Case 2	21	5209	10781617	11966009	1184392
Case 2	21	598	13986656	14276910	290254
Case 2	21	1401	15428894	15727019	298125
Case 2	21	7130	16533221	17782423	1249202
Case 2	21	6478	17782484	19018746	1236262
Case 2	21	1218	23529587	24101298	571711
Case 2	21	2708	24164236	25460703	1296467
Case 2	21	1419	27830516	28065356	234840
Case 2	21	519	28377951	28694956	317005
Case 2	21	404	28836733	29074040	237307
Case 2	21	511	31387113	31721512	334399
Case 2	21	828	31721823	32243854	522031
Case 2	21	2787	35277847	35565483	287636
Case 2	21	575	40041680	40258330	216650
Case 2	21	600	41533530	41801856	268326
Case 2	21	734	44965105	45363395	398290
Case 2	21	831	49057862	49365097	307235
Case 2	21	1958	49644492	49910822	266330
Case 2	21	1268	50006282	50218006	211724
Case 2	21	898	50218018	50430125	212107
Case 2	21	1263	51468163	51749583	281420
Case 2	21	1654	52046417	52391572	345155
Case 2	21	903	52843533	53096443	252910
Case 2	21	674	56100156	56341279	241123
Case 2	21	1505	57357373	57677036	319663
Case 2	21	1362	60042452	60253241	210789
Case 2	21	2324	60788871	61076624	287753
Case 2	21	1247	62584071	62843088	259017
Case 2	21	6249	63498656	65217308	1718652
Case 2	21	883	67026807	67337348	310541
Case 2	21	1353	69560720	69773116	212396
Case 2	22	1450	651544	922030	270486
Case 2	22	1159	5708928	5978663	269735
Case 2	22	808	6846438	7050890	204452
Case 2	22	555	10775765	11043290	267525
Case 2	22	519	13640856	13876283	235427
Case 2	22	486	16910843	17293852	383009
Case 2	22	2814	17517576	17985244	467668
Case 2	22	6422	19273615	20502702	1229087
Case 2	22	1847	24485972	24811501	325529
Case 2	22	1197	25525386	25857609	332223
Case 2	22	5510	29766357	32210939	2444582
Case 2	22	16849	32210953	36999448	4788495
Case 2	22	867	37168619	37375611	206992
Case 2	22	16452	38500487	41763968	3263481
Case 2	22	7108	41764917	43517186	1752269
Case 2	22	3474	43517486	44307571	790085
Case 2	22	452	45306659	45559528	252869
Case 2	22	560	47403942	47617352	213410
Case 2	22	347	48172633	48447856	275223
Case 2	22	663	49178908	49511362	332454
Case 2	22	775	49511381	49767767	256386
Case 2	22	562	50202721	50519446	316725
Case 2	22	344	50989592	51227579	237987
Case 2	22	276	51606079	51808174	202095
Case 2	22	2333	52725388	53252272	526884
Case 2	23	5449	71231	1738202	1666971
Case 2	23	3317	7826338	9038689	1212351
Case 2	23	483	9117583	9408963	291380
Case 2	23	826	9806536	10059853	253317
Case 2	23	6394	15906147	18560304	2654157
Case 2	23	1589	21493412	21751605	258193
Case 2	23	2440	23078217	23423723	345506
Case 2	23	2965	27121731	27335165	213434
Case 2	23	4552	29651936	30038689	386753
Case 2	23	1119	30197980	30403562	205582
Case 2	23	1060	37068702	37476119	407417
Case 2	23	2432	39148858	39658981	510123
Case 2	23	2900	39659001	40363842	704841
Case 2	23	2896	40757724	41333680	575956
Case 2	23	2258	43535627	43873104	337477
Case 2	23	793	44418093	44629014	210921
Case 2	23	1532	46274460	46622254	347794
Case 2	23	755	50073000	50273929	200929
Case 2	23	950	51145830	51480829	334999
Case 2	24	1273	2103277	2452713	349436
Case 2	24	500	3541882	3790800	248918
Case 2	24	1419	10768709	11047065	278356
Case 2	24	1850	11975451	12353962	378511
Case 2	24	20748	12808555	16591616	3783061
Case 2	24	2096	18113382	18761640	648258
Case 2	24	522	20134549	20352037	217488
Case 2	24	1184	21004130	21219068	214938
Case 2	24	1604	21283590	21527280	243690
Case 2	24	1392	24230817	24660364	429547
Case 2	24	4970	25803256	26661868	858612
Case 2	24	1016	28647331	28862905	215574
Case 2	24	3447	30430886	31259956	829070
Case 2	24	1056	32460623	32702133	241510
Case 2	24	844	35732979	35933370	200391
Case 2	24	804	36245136	36463229	218093
Case 2	24	2060	36896097	37319800	423703
Case 2	24	572	41342586	41562217	219631
Case 2	24	3286	46414199	47347556	933357
Case 2	24	6802	48199497	50316869	2117372
Case 2	24	1988	53060437	53280795	220358
Case 2	24	3145	54116687	54777777	661090
Case 2	24	1240	55890210	56309452	419242
Case 2	25	2525	35647	1050458	1014811
Case 2	25	3277	1050720	2198820	1148100
Case 2	25	1480	2198945	2508786	309841
Case 2	25	14853	2508806	5707245	3198439
Case 2	25	5628	5707323	6787451	1080128
Case 2	25	12677	6787484	9136195	2348711
Case 2	25	1657	9142028	9557699	415671
Case 2	25	1012	13012742	13339904	327162
Case 2	25	1215	13795764	14006609	210845
Case 2	25	3035	15983431	16376589	393158
Case 2	25	3570	21216311	22003457	787146
Case 2	25	819	25522439	25848272	325833
Case 2	25	391	26162366	26406224	243858
Case 2	25	1061	27427231	27671138	243907
Case 2	25	1647	29528872	29798317	269445
Case 2	25	2130	30376158	31255552	879394
Case 2	25	12495	31255642	33574829	2319187
Case 2	25	938	33575764	34043765	468001
Case 2	26	368	76393	720483	644090
Case 2	26	2867	2341709	2684585	342876
Case 2	26	3042	2684796	2910954	226158
Case 2	26	853	13844410	14091502	247092
Case 2	26	732	15879938	16161685	281747
Case 2	26	2373	19746699	20465720	719021
Case 2	26	1373	23799879	24177346	377467
Case 2	26	1436	27747021	27995685	248664
Case 2	26	1051	32072905	32290864	217959
Case 2	26	3180	35632900	36243911	611011
Case 2	26	256	38152509	38465121	312612
Case 2	26	1245	40757959	41073016	315057
Case 2	26	617	42180081	42388972	208891
Case 2	26	1889	42441070	42859858	418788
Case 2	26	1722	45217222	45512227	295005
Case 2	26	2208	46443248	46890965	447717
Case 2	26	233	50177823	50393730	215907
Case 2	27	1622	3581088	3787248	206160
Case 2	27	2503	4632261	4926510	294249
Case 2	27	1256	7273806	7576414	302608
Case 2	27	891	16755690	16973070	217380
Case 2	27	31931	17988459	24817032	6828573
Case 2	27	22555	24817156	30389477	5572321
Case 2	27	1416	30389581	30814199	424618
Case 2	27	41996	30814582	39220467	8405885
Case 2	27	31038	39613010	45583714	5970704
Case 2	28	2344	19328	474011	454683
Case 2	28	1734	4800894	5112792	311898
Case 2	28	3389	6651643	7199068	547425
Case 2	28	3018	9120529	9733115	612586
Case 2	28	5816	11685961	13105182	1419221
Case 2	28	6063	13105369	14662644	1557275
Case 2	28	1872	14662766	14981310	318544
Case 2	28	2313	16708387	17188362	479975
Case 2	28	977	18144616	18505183	360567
Case 2	28	491	18774882	18996180	221298
Case 2	28	9507	19672438	21450058	1777620
Case 2	28	3718	21450267	21969946	519679
Case 2	28	11736	21970097	23953025	1982928
Case 2	28	2373	25612966	26014081	401115
Case 2	28	663	26639585	26857993	218408
Case 2	28	696	31608688	31853848	245160
Case 2	28	1670	34172646	34576561	403915
Case 2	28	2878	37048349	37595121	546772
Case 2	28	16958	37767459	40587171	2819712
Case 2	29	301	28718	438915	410197
Case 2	29	2355	4795681	5111098	315417
Case 2	29	863	7028530	7271666	243136
Case 2	29	930	7714797	7953258	238461
Case 2	29	1404	12309566	12621192	311626
Case 2	29	2965	13098128	13441053	342925
Case 2	29	1979	16936381	17209162	272781
Case 2	29	2174	17318260	17773616	455356
Case 2	29	3902	18620611	19297432	676821
Case 2	29	11533	19298606	20826518	1527912
Case 2	29	3522	20940297	21240779	300482
Case 2	29	5300	27018810	27359359	340549
Case 2	29	2290	27359486	27659724	300238
Case 2	29	852	28480765	28709854	229089
Case 2	29	1148	37105693	37366455	260762
Case 2	29	13273	37695455	39206358	1510903
Case 2	29	452	39783266	39991426	208160
Case 2	29	1079	42149197	42588230	439033
Case 2	29	2644	46084606	46828853	744247
Case 2	29	837	48802395	49222286	419891
Case 2	29	1241	50172360	50492940	320580
Case 3	1	4143	3552794	4177202	624408
Case 3	1	8052	7970448	9856338	1885890
Case 3	1	11599	9856561	12371655	2515094
Case 3	1	4362	12403847	13125429	721582
Case 3	1	684	19590946	19798722	207776
Case 3	1	1558	21042714	21566586	523872
Case 3	1	763	22132907	22428022	295115
Case 3	1	1103	29161330	29448358	287028
Case 3	1	1186	34758297	35043184	284887
Case 3	1	1161	35781315	36026109	244794
Case 3	1	1259	36374525	36611006	236481
Case 3	1	1633	37859515	38251270	391755
Case 3	1	1697	39125490	39554688	429198
Case 3	1	1475	39729271	40012395	283124
Case 3	1	728	40908553	41127326	218773
Case 3	1	1442	43291794	43517901	226107
Case 3	1	1227	44162908	44741396	578488
Case 3	1	1312	44874423	45096697	222274
Case 3	1	2405	45689595	46560478	870883
Case 3	1	765	53242051	53628205	386154
Case 3	1	4325	54456967	55156593	699626
Case 3	1	231	55823539	56035886	212347
Case 3	1	2837	56035964	56621838	585874
Case 3	1	694	59177868	59453538	275670
Case 3	1	2718	65615196	66253597	638401
Case 3	1	795	66845538	67056324	210786
Case 3	1	750	67144063	67378537	234474
Case 3	1	1316	68232217	68525647	293430
Case 3	1	1292	68799252	69044462	245210
Case 3	1	2414	70341310	70883359	542049
Case 3	1	1484	74145791	74523323	377532
Case 3	1	994	79290333	79765463	475130
Case 3	1	6419	79977338	82485810	2508472
Case 3	1	456	84799703	85090001	290298
Case 3	1	1020	92781231	93137733	356502
Case 3	1	3416	95772928	96549982	777054
Case 3	1	1952	96550039	97026005	475966
Case 3	1	792	97153733	97373760	220027
Case 3	1	3534	98733182	99653648	920466
Case 3	1	5869	100924939	101869300	944361
Case 3	1	1978	102760536	103147946	387410
Case 3	1	443	105306367	105516478	210111
Case 3	1	905	106363286	106566865	203579
Case 3	1	1684	108047761	108447989	400228
Case 3	1	833	116326731	116533397	206666
Case 3	1	1077	118093516	118298713	205197
Case 3	1	804	120734947	120975431	240484
Case 3	1	819	122132027	122357664	225637
Case 3	1	1517	122371826	122628084	256258
Case 3	1	1277	124530196	124744183	213987
Case 3	1	1970	125548951	126078081	529130
Case 3	1	822	126977418	127245843	268425
Case 3	1	1675	130283506	130782784	499278
Case 3	1	2263	136663382	137108760	445378
Case 3	1	1625	139937672	140211806	274134
Case 3	1	12579	140573085	142315347	1742262
Case 3	1	1195	142891764	143131885	240121
Case 3	1	2205	144942590	145502581	559991
Case 3	1	793	145941006	146165406	224400
Case 3	1	1798	146339275	146717229	377954
Case 3	1	1099	146718257	147112866	394609
Case 3	1	1750	149126612	149450355	323743
Case 3	1	1242	150973880	151188086	214206
Case 3	1	2463	151188265	151637856	449591
Case 3	1	20417	153800078	157539346	3739268
Case 3	1	966	157802130	158109972	307842
Case 3	2	575	37249	257915	220666
Case 3	2	7962	264423	2212657	1948234
Case 3	2	13753	2333214	5131454	2798240
Case 3	2	6519	5131625	6417282	1285657
Case 3	2	25019	6417359	11207158	4789799
Case 3	2	40963	11208449	19020627	7812178
Case 3	2	10139	19020914	22373494	3352580
Case 3	2	4776	22373545	23980223	1606678
Case 3	2	6638	23980254	25903759	1923505
Case 3	2	6460	25903876	27021453	1117577
Case 3	2	998	29410227	29663118	252891
Case 3	2	2351	30843948	31412536	568588
Case 3	2	548	35905891	36183070	277179
Case 3	2	1249	41924382	42287533	363151
Case 3	2	1367	42391047	42745073	354026
Case 3	2	1102	43115106	43422359	307253
Case 3	2	403	47318429	47588519	270090
Case 3	2	995	47741621	48135150	393529
Case 3	2	694	49219739	49569028	349289
Case 3	2	976	52752450	53050987	298537
Case 3	2	4914	53401793	54605722	1203929
Case 3	2	2885	54692995	55147345	454350
Case 3	2	973	55844406	56069661	225255
Case 3	2	2257	57379409	57717086	337677
Case 3	2	1293	60681419	60929513	248094
Case 3	2	1225	67349226	67595007	245781
Case 3	2	885	68873151	69103338	230187
Case 3	2	287	69564710	69788940	224230
Case 3	2	1541	71022589	71339178	316589
Case 3	2	220	72926603	73149822	223219
Case 3	2	1070	73436217	73746013	309796
Case 3	2	1781	74519651	74731683	212032
Case 3	2	1618	77747820	77967878	220058
Case 3	2	1168	77967938	78291759	323821
Case 3	2	537	79321528	79572038	250510
Case 3	2	460	80470908	80682842	211934
Case 3	2	5251	82856341	84257274	1400933
Case 3	2	4305	85925424	87415932	1490508
Case 3	2	2230	88094880	88966146	871266
Case 3	2	500	89464375	89704634	240259
Case 3	2	1358	90106502	90379627	273125
Case 3	2	1000	91667056	91881051	213995
Case 3	2	2170	92237960	92596926	358966
Case 3	2	2244	94517278	95156068	638790
Case 3	2	20792	97153396	102090095	4936699
Case 3	2	3688	103307053	104077824	770771
Case 3	2	8226	104078217	105838682	1760465
Case 3	2	2819	105838850	106767030	928180
Case 3	2	970	106767166	107230768	463602
Case 3	2	948	110126731	110373823	247092
Case 3	2	2500	112385378	112885471	500093
Case 3	2	552	114445273	114733037	287764
Case 3	2	12296	115571276	118140724	2569448
Case 3	2	1347	118841120	119169276	328156
Case 3	2	197	119578107	119914959	336852
Case 3	2	235	120595698	120868001	272303
Case 3	2	501	121744175	121969436	225261
Case 3	2	902	122195691	122506083	310392
Case 3	2	754	124202679	124523391	320712
Case 3	2	634	127014562	127280542	265980
Case 3	2	891	130416828	130707348	290520
Case 3	2	3811	131393190	132534406	1141216
Case 3	2	6410	132738635	133432803	694168
Case 3	2	1846	135248293	135592540	344247
Case 3	3	1536	152	246792	246640
Case 3	3	1041	457081	903327	446246
Case 3	3	1208	2682607	2911601	228994
Case 3	3	1472	4545805	4790091	244286
Case 3	3	2415	6477040	6828330	351290
Case 3	3	1300	8235194	8508361	273167
Case 3	3	2055	8722634	9412573	689939
Case 3	3	2938	10579896	10996711	416815
Case 3	3	4123	13153724	13400147	246423
Case 3	3	1593	18432754	18734988	302234
Case 3	3	701	18973560	19180184	206624
Case 3	3	912	19301225	19719801	418576
Case 3	3	1715	19745883	20639708	893825
Case 3	3	916	26128391	26362330	233939
Case 3	3	1605	28075076	28525398	450322
Case 3	3	812	35792517	36026610	234093
Case 3	3	2824	40262426	40690668	428242
Case 3	3	428	42258267	42458621	200354
Case 3	3	1145	47530804	47808886	278082
Case 3	3	1194	49238296	49501687	263391
Case 3	3	1055	50666486	51294359	627873
Case 3	3	1356	55555182	55973887	418705
Case 3	3	1083	56149243	56354839	205596
Case 3	3	2144	56870095	57502352	632257
Case 3	3	896	58449834	58716786	266952
Case 3	3	856	58993209	59242937	249728
Case 3	3	2655	59689895	60338778	648883
Case 3	3	4246	61339011	61989198	650187
Case 3	3	2020	62066223	62333804	267581
Case 3	3	385	63225187	63464161	238974
Case 3	3	1636	64492878	64879214	386336
Case 3	3	1761	65950133	66212732	262599
Case 3	3	1710	66642000	67118606	476606
Case 3	3	1448	67344272	67547268	202996
Case 3	3	1527	68721865	69151384	429519
Case 3	3	3388	71276083	71832016	555933
Case 3	3	3564	71855024	72730668	875644
Case 3	3	1180	73429716	73672350	242634
Case 3	3	2106	74337219	74812953	475734
Case 3	3	958	75089317	75297313	207996
Case 3	3	2527	78061713	78520423	458710
Case 3	3	512	81546370	81835178	288808
Case 3	3	2975	86983692	87957152	973460
Case 3	3	1277	88009898	88300453	290555
Case 3	3	497	94832713	95132558	299845
Case 3	3	1583	97981624	98452193	470569
Case 3	3	549	99477564	99750630	273066
Case 3	3	466	101977285	102198105	220820
Case 3	3	739	104898586	105130451	231865
Case 3	3	2212	105508882	105984806	475924
Case 3	3	1550	106029611	106309995	280384
Case 3	3	6539	108477479	110688172	2210693
Case 3	3	973	119726341	120031802	305461
Case 3	4	3129	21890	1005231	983341
Case 3	4	1413	4691083	5040729	349646
Case 3	4	3313	5167924	5931690	763766
Case 3	4	1535	12121640	12436626	314986
Case 3	4	2340	13204338	13729546	525208
Case 3	4	1539	20826377	21097276	270899
Case 3	4	1191	26620643	26997441	376798
Case 3	4	1234	27973104	28324957	351853
Case 3	4	978	31376533	31757199	380666
Case 3	4	825	33509502	33735037	225535
Case 3	4	1348	35547012	35845213	298201
Case 3	4	553	37470571	37679366	208795
Case 3	4	1103	40596141	40850861	254720
Case 3	4	803	44855322	45156311	300989
Case 3	4	361	46183969	46551102	367133
Case 3	4	1196	47557490	47773138	215648
Case 3	4	5015	49404658	50337525	932867
Case 3	4	1012	51269454	51600042	330588
Case 3	4	1159	53817716	54350843	533127
Case 3	4	658	56039097	56299385	260288
Case 3	4	1772	56300282	56565188	264906
Case 3	4	1884	59653546	60092809	439263
Case 3	4	426	60710446	60912023	201577
Case 3	4	591	61520407	61726785	206378
Case 3	4	2593	64341141	64791714	450573
Case 3	4	1598	64826548	65152423	325875
Case 3	4	991	65373012	65575040	202028
Case 3	4	1540	67397369	67685048	287679
Case 3	4	756	68895593	69178490	282897
Case 3	4	1836	70749604	70997284	247680
Case 3	4	693	71526840	71771340	244500
Case 3	4	1780	73004280	73323633	319353
Case 3	4	1316	75668191	75897891	229700
Case 3	4	35461	76616110	84394150	7778040
Case 3	4	11586	84394223	86634632	2240409
Case 3	4	40978	86635042	95574308	8939266
Case 3	4	15342	95574398	98884168	3309770
Case 3	4	4457	99123480	100159852	1036372
Case 3	4	10649	100160005	102075127	1915122
Case 3	4	10370	102075166	104540776	2465610
Case 3	4	6231	104540875	105581546	1040671
Case 3	4	2943	106062954	106580129	517175
Case 3	4	2870	109363070	109822627	459557
Case 3	4	2475	113570269	113961840	391571
Case 3	4	2652	113972286	114686159	713873
Case 3	4	2164	115455225	115712297	257072
Case 3	4	3631	118414681	119659968	1245287
Case 3	5	1461	3421059	3689113	268054
Case 3	5	1976	6405072	6846959	441887
Case 3	5	23559	6959734	10986817	4027083
Case 3	5	4932	10987050	11855992	868942
Case 3	5	5864	11856072	13108972	1252900
Case 3	5	582	18016306	18236410	220104
Case 3	5	1182	18511570	18799119	287549
Case 3	5	1018	19425107	19633163	208056
Case 3	5	856	19842997	20072191	229194
Case 3	5	1427	20907668	21145547	237879
Case 3	5	811	22628566	22832992	204426
Case 3	5	822	24099086	24300947	201861
Case 3	5	3369	24362404	24988540	626136
Case 3	5	3363	24988567	25934445	945878
Case 3	5	749	26571889	26813944	242055
Case 3	5	1003	26815132	27144057	328925
Case 3	5	1011	28121788	28369107	247319
Case 3	5	1079	33126497	33452290	325793
Case 3	5	579	34895779	35112509	216730
Case 3	5	3332	40031973	40415124	383151
Case 3	5	1284	41706340	42000935	294595
Case 3	5	1196	43044868	43439790	394922
Case 3	5	1392	45071843	45535284	463441
Case 3	5	1641	47944900	48294438	349538
Case 3	5	2120	48403831	48832069	428238
Case 3	5	655	49175841	49435125	259284
Case 3	5	1446	52416408	52732669	316261
Case 3	5	841	53655598	53928165	272567
Case 3	5	1469	54903075	55157052	253977
Case 3	5	440	55756730	56300670	543940
Case 3	5	3606	60215813	61567935	1352122
Case 3	5	608	64477511	64754089	276578
Case 3	5	399	66835322	67232013	396691
Case 3	5	313	75699939	75927458	227519
Case 3	5	4439	76040111	76994859	954748
Case 3	5	1013	78372418	78626244	253826
Case 3	5	1666	80884220	81290577	406357
Case 3	5	552	82564780	82772930	208150
Case 3	5	400	83606698	83867986	261288
Case 3	5	1722	84314989	84519623	204634
Case 3	5	4493	87969637	89037206	1067569
Case 3	5	931	90286796	90551009	264213
Case 3	5	1252	90590315	91006996	416681
Case 3	5	1424	92480639	92775983	295344
Case 3	5	1813	96154683	96486876	332193
Case 3	5	2776	99391180	99661722	270542
Case 3	5	338	107530868	107792607	261739
Case 3	5	575	108251823	108554953	303130
Case 3	5	900	111979620	112323636	344016
Case 3	5	2225	113616603	113880623	264020
Case 3	6	10890	117	1625363	1625246
Case 3	6	941	4471782	4785143	313361
Case 3	6	2255	5128086	5574281	446195
Case 3	6	1906	6224936	6619714	394778
Case 3	6	2101	7701549	8167656	466107
Case 3	6	2931	8530070	8839907	309837
Case 3	6	1756	9121548	9373543	251995
Case 3	6	592	12210993	12424388	213395
Case 3	6	1475	13120485	13503596	383111
Case 3	6	3818	19417546	20301056	883510
Case 3	6	1286	20809681	21187469	377788
Case 3	6	2067	22555426	22883143	327717
Case 3	6	953	24135742	24348900	213158
Case 3	6	2306	31827934	32395851	567917
Case 3	6	812	34786993	35049065	262072
Case 3	6	5556	35838901	37476971	1638070
Case 3	6	5802	37477141	39282557	1805416
Case 3	6	9798	39282877	41151735	1868858
Case 3	6	796	41756496	42019379	262883
Case 3	6	2233	48771110	49086098	314988
Case 3	6	1226	51060357	51366358	306001
Case 3	6	1872	54777446	54977668	200222
Case 3	6	8882	55583253	57503873	1920620
Case 3	6	919	58086879	58402469	315590
Case 3	6	1391	60490440	60802613	312173
Case 3	6	1036	66112594	66412280	299686
Case 3	6	980	66449741	66718805	269064
Case 3	6	919	67669624	68085425	415801
Case 3	6	701	70279669	70821006	541337
Case 3	6	862	71603752	71900990	297238
Case 3	6	460	73666730	73871850	205120
Case 3	6	4686	74432115	75235625	803510
Case 3	6	7570	75260990	76692430	1431440
Case 3	6	1550	77402716	77787129	384413
Case 3	6	1983	79779321	80006256	226935
Case 3	6	399	80442327	80646585	204258
Case 3	6	1688	84395690	84640716	245026
Case 3	6	3063	84929804	85345437	415633
Case 3	6	600	88087564	88419279	331715
Case 3	6	1610	91336048	91553985	217937
Case 3	6	2055	91770895	92157967	387072
Case 3	6	840	92180382	92433699	253317
Case 3	6	1918	95069393	95545481	476088
Case 3	6	562	98582225	98793606	211381
Case 3	6	6044	101260318	102629516	1369198
Case 3	6	6879	102630250	104008830	1378580
Case 3	6	1631	111020773	111228175	207402
Case 3	6	2010	113253485	113664974	411489
Case 3	6	810	116907814	117204600	296786
Case 3	7	380	12569	274642	262073
Case 3	7	1245	4663017	4946681	283664
Case 3	7	576	6713679	6929552	215873
Case 3	7	551	17930720	18227115	296395
Case 3	7	796	18797168	19072189	275021
Case 3	7	531	19713472	20073802	360330
Case 3	7	1706	21519802	22028121	508319
Case 3	7	1774	22532505	23196480	663975
Case 3	7	1371	27053609	27298026	244417
Case 3	7	3868	29889164	30676640	787476
Case 3	7	1519	31671514	32092421	420907
Case 3	7	1472	41393678	41685855	292177
Case 3	7	2998	41844391	42386446	542055
Case 3	7	499	43379117	43886451	507334
Case 3	7	2386	45055571	45582572	527001
Case 3	7	554	45687990	46153290	465300
Case 3	7	888	46525854	46962639	436785
Case 3	7	614	47435706	47794970	359264
Case 3	7	2505	47812396	48297640	485244
Case 3	7	530	51063909	51538822	474913
Case 3	7	3929	52002095	52917463	915368
Case 3	7	640	54160577	54497962	337385
Case 3	7	1068	56841760	57087792	246032
Case 3	7	650	65972504	66291633	319129
Case 3	7	661	69587136	69916341	329205
Case 3	7	943	69943220	70273928	330708
Case 3	7	1946	70739334	71022313	282979
Case 3	7	806	71479355	71713483	234128
Case 3	7	1270	72726047	72988037	261990
Case 3	7	2722	80711698	81381571	669873
Case 3	7	4319	82955586	84050267	1094681
Case 3	7	1300	84406322	84614896	208574
Case 3	7	1164	87619685	87858882	239197
Case 3	7	522	91259474	91506158	246684
Case 3	7	888	93633776	93881867	248091
Case 3	7	4783	94255844	95059843	803999
Case 3	7	928	100179676	100450111	270435
Case 3	7	573	101841551	102087040	245489
Case 3	7	5632	105269706	106090807	821101
Case 3	7	2349	107614012	108422017	808005
Case 3	8	2278	1231655	1556458	324803
Case 3	8	2740	2256372	2643513	387141
Case 3	8	1298	5197104	5485688	288584
Case 3	8	764	5520530	5808360	287830
Case 3	8	1611	12687026	13065439	378413
Case 3	8	468	17109181	17330236	221055
Case 3	8	1612	30120586	30673208	552622
Case 3	8	1436	31995982	32254008	258026
Case 3	8	1815	32412320	32671667	259347
Case 3	8	3989	32762817	33395846	633029
Case 3	8	997	34454684	34664305	209621
Case 3	8	976	36408024	36626601	218577
Case 3	8	1442	43341235	43994855	653620
Case 3	8	1574	49904107	50282929	378822
Case 3	8	1076	52554609	52848392	293783
Case 3	8	1031	54125444	54418935	293491
Case 3	8	1305	55028491	55304063	275572
Case 3	8	661	57102165	57304301	202136
Case 3	8	1357	57700828	58218075	517247
Case 3	8	837	58942636	59197402	254766
Case 3	8	591	64941395	65228259	286864
Case 3	8	2466	65365533	65615555	250022
Case 3	8	596	72236630	72449888	213258
Case 3	8	407	79099443	79588551	489108
Case 3	8	4884	80365293	81491218	1125925
Case 3	8	2730	82361706	83134813	773107
Case 3	8	9024	83134826	85735732	2600906
Case 3	8	5144	85735929	86386022	650093
Case 3	8	13938	86386097	88165033	1778936
Case 3	8	12624	88165054	90984025	2818971
Case 3	8	14522	90984128	93664231	2680103
Case 3	8	4115	93664263	94533487	869224
Case 3	8	5351	94533720	96140215	1606495
Case 3	8	1191	101411551	101714678	303127
Case 3	8	1126	102664987	102918459	253472
Case 3	8	882	102943920	103160509	216589
Case 3	8	2669	104461138	104949881	488743
Case 3	8	485	105675535	105890953	215418
Case 3	8	1405	106060683	106377809	317126
Case 3	8	1302	107931299	108216564	285265
Case 3	8	1199	108650786	108920459	269673
Case 3	8	1076	110675956	110894244	218288
Case 3	9	872	551892	982248	430356
Case 3	9	679	1313624	1559808	246184
Case 3	9	1469	3227698	3443288	215590
Case 3	9	1552	6396537	6618772	222235
Case 3	9	5711	8587978	10000042	1412064
Case 3	9	5522	12896883	13625281	728398
Case 3	9	2807	13636033	14193839	557806
Case 3	9	1767	15818988	16050283	231295
Case 3	9	999	17347224	17566763	219539
Case 3	9	1014	17811619	18043786	232167
Case 3	9	1393	19372958	19684366	311408
Case 3	9	922	21733692	21936797	203105
Case 3	9	2532	21936912	22479018	542106
Case 3	9	2772	22479145	23149408	670263
Case 3	9	2130	23809970	24177530	367560
Case 3	9	1162	24530094	24887074	356980
Case 3	9	992	26317199	26655803	338604
Case 3	9	893	37683842	37897761	213919
Case 3	9	21228	38007356	44791441	6784085
Case 3	9	3812	44791451	46429457	1638006
Case 3	9	5764	46429575	47393779	964204
Case 3	9	928	50895674	51126945	231271
Case 3	9	560	51573374	51794292	220918
Case 3	9	7321	52504447	54397908	1893461
Case 3	9	23677	54398043	59141525	4743482
Case 3	9	856	59631903	59885830	253927
Case 3	9	249	62197064	62474259	277195
Case 3	9	1671	62872604	63143658	271054
Case 3	9	800	64310929	64519213	208284
Case 3	9	2814	65149402	65698138	548736
Case 3	9	547	71934747	72163350	228603
Case 3	9	1493	75003318	75323794	320476
Case 3	9	2457	75471626	75984581	512955
Case 3	9	742	78285991	78511054	225063
Case 3	9	2620	84854339	85489498	635159
Case 3	9	942	93306224	93773659	467435
Case 3	9	928	96488601	96740713	252112
Case 3	9	890	103623978	103919273	295295
Case 3	9	1135	104116043	104340900	224857
Case 3	9	315	104433660	104643419	209759
Case 3	10	333	30219	286442	256223
Case 3	10	5866	1291983	2551831	1259848
Case 3	10	3743	2556859	3201488	644629
Case 3	10	1119	8543647	8759657	216010
Case 3	10	1486	10380948	10749474	368526
Case 3	10	1058	13590400	13899569	309169
Case 3	10	1326	16214256	16476035	261779
Case 3	10	989	17430507	17671865	241358
Case 3	10	1498	17827142	18063299	236157
Case 3	10	1948	20157376	20669467	512091
Case 3	10	2040	26265419	26546860	281441
Case 3	10	2272	28454034	28766928	312894
Case 3	10	1231	33233259	33533478	300219
Case 3	10	370	35667925	35927870	259945
Case 3	10	278	36047350	36299446	252096
Case 3	10	1769	37541893	38214469	672576
Case 3	10	2841	38751242	39033618	282376
Case 3	10	4174	40820483	41538181	717698
Case 3	10	4697	44811185	45990922	1179737
Case 3	10	540	46043398	46435543	392145
Case 3	10	1541	47654024	47948525	294501
Case 3	10	3491	53525553	54381344	855791
Case 3	10	3356	55352879	55628566	275687
Case 3	10	442	58312754	58589563	276809
Case 3	10	707	58657453	58908868	251415
Case 3	10	443	59855733	60124041	268308
Case 3	10	772	60948812	61337022	388210
Case 3	10	995	61337177	61555088	217911
Case 3	10	343	61702623	61934125	231502
Case 3	10	2093	64335855	64623125	287270
Case 3	10	2347	64766528	65433677	667149
Case 3	10	488	66184435	66396712	212277
Case 3	10	2721	71714936	72756029	1041093
Case 3	10	723	72812536	73124339	311803
Case 3	10	850	74011617	74221746	210129
Case 3	10	1632	75133287	75413887	280600
Case 3	10	565	75593120	75891569	298449
Case 3	10	589	79296936	79626459	329523
Case 3	10	1186	80669626	81026655	357029
Case 3	10	2238	82292215	82907018	614803
Case 3	10	862	86375590	86578114	202524
Case 3	10	780	86972839	87294882	322043
Case 3	10	959	87563966	87836578	272612
Case 3	10	2989	90178743	90514296	335553
Case 3	10	1465	91045607	91483294	437687
Case 3	10	4081	92321714	93443698	1121984
Case 3	10	8152	93972509	95236645	1264136
Case 3	10	1517	96168699	96412955	244256
Case 3	10	2841	96589760	97016670	426910
Case 3	10	7497	98874607	100085467	1210860
Case 3	10	5288	101939847	103280951	1341104
Case 3	11	2887	1143966	1563101	419135
Case 3	11	2187	2749397	3102691	353294
Case 3	11	3665	12732993	13593788	860795
Case 3	11	8261	13593827	15979660	2385833
Case 3	11	1565	17617442	17827322	209880
Case 3	11	770	17907397	18212948	305551
Case 3	11	2897	19835488	20594523	759035
Case 3	11	945	22904079	23165732	261653
Case 3	11	400	25722459	25945378	222919
Case 3	11	2310	30500252	31161728	661476
Case 3	11	1636	31161757	31425220	263463
Case 3	11	5221	31425795	32512194	1086399
Case 3	11	1137	33047173	33406167	358994
Case 3	11	1753	35765255	36040711	275456
Case 3	11	1201	36393224	36752636	359412
Case 3	11	1112	37127079	37394998	267919
Case 3	11	4202	39499462	40125622	626160
Case 3	11	536	40363617	40622540	258923
Case 3	11	872	42673425	42889449	216024
Case 3	11	1663	47970127	48222366	252239
Case 3	11	2079	54393189	54857209	464020
Case 3	11	3708	56268453	56811075	542622
Case 3	11	7764	56811873	58178388	1366515
Case 3	11	824	59247032	59509030	261998
Case 3	11	1617	61744984	62280506	535522
Case 3	11	552	63433647	63699020	265373
Case 3	11	1489	65442874	65943986	501112
Case 3	11	797	68049579	68490414	440835
Case 3	11	943	69690948	70115544	424596
Case 3	11	521	72372359	72681544	309185
Case 3	11	933	74235948	74760955	525007
Case 3	11	1921	74972094	75398649	426555
Case 3	11	1468	77614138	77827473	213335
Case 3	11	731	81049663	81322823	273160
Case 3	11	946	81995331	82293571	298240
Case 3	11	1292	82960102	83175435	215333
Case 3	11	2038	90000384	90390149	389765
Case 3	11	4837	91084013	91948181	864168
Case 3	11	9563	92038213	93910091	1871878
Case 3	11	8177	95279667	98691072	3411405
Case 3	11	13920	98721507	103162850	4441343
Case 3	11	3160	103171459	104137586	966127
Case 3	11	16155	104137833	106768474	2630641
Case 3	12	1717	8372734	8573692	200958
Case 3	12	15629	10799823	13642394	2842571
Case 3	12	5403	13816760	15110942	1294182
Case 3	12	644	21254714	21534328	279614
Case 3	12	1105	25031160	25244446	213286
Case 3	12	4326	25353942	27169531	1815589
Case 3	12	458	31430897	31739556	308659
Case 3	12	256	35687048	35889618	202570
Case 3	12	492	36127533	36422065	294532
Case 3	12	872	39671432	39899041	227609
Case 3	12	499	40330913	40555117	224204
Case 3	12	2854	44305494	44731675	426181
Case 3	12	2619	45172901	45632932	460031
Case 3	12	929	48648088	48975381	327293
Case 3	12	569	52962326	53165866	203540
Case 3	12	1226	58795406	59031144	235738
Case 3	12	1728	63809222	64048540	239318
Case 3	12	2464	67844982	68363968	518986
Case 3	12	3487	68422640	69145165	722525
Case 3	12	1256	69772187	70090572	318385
Case 3	12	2913	72136703	72363444	226741
Case 3	12	7028	80667661	82197502	1529841
Case 3	12	409	84447638	84651864	204226
Case 3	13	823	110752	326329	215577
Case 3	13	3043	372459	809272	436813
Case 3	13	882	2805910	3009678	203768
Case 3	13	969	4282549	4589060	306511
Case 3	13	1494	7475546	7737794	262248
Case 3	13	592	8363733	8584682	220949
Case 3	13	1754	12179322	12756700	577378
Case 3	13	627	13953731	14208188	254457
Case 3	13	372	15270680	15471163	200483
Case 3	13	1298	17686388	17988863	302475
Case 3	13	960	23982961	24193778	210817
Case 3	13	888	26926368	27142584	216216
Case 3	13	1553	36651103	37131219	480116
Case 3	13	1316	40083431	40295145	211714
Case 3	13	849	41072397	41331731	259334
Case 3	13	1190	44159827	44486652	326825
Case 3	13	652	46909364	47125463	216099
Case 3	13	11799	48112131	52864907	4752776
Case 3	13	253	53744757	54022798	278041
Case 3	13	1422	56176357	56476283	299926
Case 3	13	7171	58204515	59916548	1712033
Case 3	13	6892	59916665	61021964	1105299
Case 3	13	4790	61022137	62489669	1467532
Case 3	13	6368	62529782	63799902	1270120
Case 3	13	3790	63800030	65382409	1582379
Case 3	13	1133	65553154	66025062	471908
Case 3	13	1765	71826574	72168744	342170
Case 3	13	1316	73828093	74096119	268026
Case 3	13	8558	75101402	76691815	1590413
Case 3	13	1687	76691945	77068103	376158
Case 3	13	5461	77068180	78453237	1385057
Case 3	13	6654	78453250	79903763	1450513
Case 3	13	930	79903805	80144910	241105
Case 3	13	11884	81850904	83467114	1616210
Case 3	14	255	300942	506980	206038
Case 3	14	373	528726	846812	318086
Case 3	14	384	1007601	1286994	279393
Case 3	14	642	1997497	2205342	207845
Case 3	14	759	2379303	2785130	405827
Case 3	14	4318	6895173	7798282	903109
Case 3	14	4034	11628298	12889890	1261592
Case 3	14	1868	12889900	13312946	423046
Case 3	14	2133	18105666	18543767	438101
Case 3	14	1414	20159111	20580808	421697
Case 3	14	1229	22271282	22622783	351501
Case 3	14	1342	22705576	23013299	307723
Case 3	14	1801	23106598	23705951	599353
Case 3	14	5568	23706032	25478620	1772588
Case 3	14	1238	27903251	28185961	282710
Case 3	14	1772	28192934	28741974	549040
Case 3	14	1726	31581491	32069041	487550
Case 3	14	368	33935460	34178811	243351
Case 3	14	352	34726193	35018601	292408
Case 3	14	705	35085176	35342580	257404
Case 3	14	433	38861054	39067685	206631
Case 3	14	1439	39867097	40166646	299549
Case 3	14	15020	40210509	44190635	3980126
Case 3	14	4818	44465951	45757786	1291835
Case 3	14	1187	45757864	46113285	355421
Case 3	14	335	47843213	48046162	202949
Case 3	14	1583	50016530	50220382	203852
Case 3	14	5499	50375096	50996722	621626
Case 3	14	3897	51917814	52381766	463952
Case 3	14	4271	53598699	54397797	799098
Case 3	14	472	55892189	56177239	285050
Case 3	14	703	56895373	57150818	255445
Case 3	14	1625	57370654	57745040	374386
Case 3	14	6789	57747303	59240759	1493456
Case 3	14	1386	60229971	60438358	208387
Case 3	14	1467	61811588	62310552	498964
Case 3	14	27453	62706313	70296956	7590643
Case 3	14	2137	70297006	70620754	323748
Case 3	14	29900	70623422	75984679	5361257
Case 3	14	7559	75984716	77112675	1127959
Case 3	14	2967	77217464	77711351	493887
Case 3	14	2509	77711395	78032534	321139
Case 3	14	3950	78032796	78414763	381967
Case 3	14	6308	78675604	79723412	1047808
Case 3	14	3614	79723632	80144065	420433
Case 3	14	1267	81853777	82083459	229682
Case 3	15	2340	190610	881090	690480
Case 3	15	2588	881155	1148178	267023
Case 3	15	363	6180375	6471561	291186
Case 3	15	607	7508273	7751286	243013
Case 3	15	4547	9838019	10669979	831960
Case 3	15	2406	10694608	10997121	302513
Case 3	15	2874	11596491	12104794	508303
Case 3	15	724	13366687	13656693	290006
Case 3	15	8416	14917829	16416512	1498683
Case 3	15	30265	16416667	22674992	6258325
Case 3	15	4981	22675098	23712463	1037365
Case 3	15	1054	24416964	24699889	282925
Case 3	15	509	25914352	26123215	208863
Case 3	15	995	28156023	28369249	213226
Case 3	15	1182	30130852	30498408	367556
Case 3	15	1675	33095088	33485794	390706
Case 3	15	2170	33581822	34032518	450696
Case 3	15	4850	34526889	36276312	1749423
Case 3	15	35672	36276473	45311979	9035506
Case 3	15	5020	48418305	48709498	291193
Case 3	15	4563	48711093	49081066	369973
Case 3	15	4844	49249783	49588301	338518
Case 3	15	3745	49662123	49989517	327394
Case 3	15	8093	50061434	50602461	541027
Case 3	15	4372	50900651	51375126	474475
Case 3	15	9629	51515346	53283743	1768397
Case 3	15	12453	53283911	56701505	3417594
Case 3	15	1530	56702340	56926404	224064
Case 3	15	830	58828049	59103092	275043
Case 3	15	1578	60829581	61382899	553318
Case 3	15	979	65381083	65632709	251626
Case 3	15	490	65640273	65852989	212716
Case 3	15	2698	69166499	69556091	389592
Case 3	15	1961	72782727	73104066	321339
Case 3	15	975	75048272	75335451	287179
Case 3	15	1079	77434898	77666531	231633
Case 3	15	319	83359408	83573690	214282
Case 3	15	571	83957753	84199871	242118
Case 3	16	1286	564174	818412	254238
Case 3	16	6471	829369	2052747	1223378
Case 3	16	2203	4821639	5141819	320180
Case 3	16	1681	6571788	6842249	270461
Case 3	16	1448	7976182	8214447	238265
Case 3	16	3316	9740151	9964781	224630
Case 3	16	2098	14111606	14412997	301391
Case 3	16	4021	15052776	15775985	723209
Case 3	16	2586	17311840	17661541	349701
Case 3	16	1702	19669033	19954969	285936
Case 3	16	1238	20480286	20786969	306683
Case 3	16	4246	20953174	21620634	667460
Case 3	16	2922	21686036	22796519	1110483
Case 3	16	5317	25373721	26785246	1411525
Case 3	16	1131	26926571	27250702	324131
Case 3	16	643	27288142	27544377	256235
Case 3	16	4162	33202900	34098131	895231
Case 3	16	504	36859955	37106635	246680
Case 3	16	4312	38711139	40127539	1416400
Case 3	16	1553	42631128	43777364	1146236
Case 3	16	244	44870363	45269173	398810
Case 3	16	1073	45269480	45909356	639876
Case 3	16	2450	46199464	46916232	716768
Case 3	16	1205	47958312	48192562	234250
Case 3	16	830	50330476	50663737	333261
Case 3	16	617	50681905	51278961	597056
Case 3	16	998	54289856	54580124	290268
Case 3	16	801	57506173	57715362	209189
Case 3	16	1066	59723180	59958278	235098
Case 3	16	1191	62327056	62592687	265631
Case 3	16	1432	63871976	64204914	332938
Case 3	16	589	66116679	66329580	212901
Case 3	16	1028	75367812	75589138	221326
Case 3	16	1669	76010496	76237033	226537
Case 3	17	1308	207796	449986	242190
Case 3	17	1762	6156670	6474156	317486
Case 3	17	2364	6527889	6813732	285843
Case 3	17	1112	9323526	9668351	344825
Case 3	17	552	13076170	13354978	278808
Case 3	17	3655	15000833	15550085	549252
Case 3	17	1311	16832687	17047964	215277
Case 3	17	3617	19120355	19617319	496964
Case 3	17	2809	20576069	21068279	492210
Case 3	17	1382	24230174	24546860	316686
Case 3	17	866	28594901	28854370	259469
Case 3	17	1539	29071425	29916934	845509
Case 3	17	946	31119914	31323292	203378
Case 3	17	1002	31350829	31627042	276213
Case 3	17	829	34600376	34870976	270600
Case 3	17	6407	37496094	38201786	705692
Case 3	17	934	41919668	42137440	217772
Case 3	17	883	43602077	43804114	202037
Case 3	17	2076	43896873	44279376	382503
Case 3	17	2745	44357126	45229660	872534
Case 3	17	2211	47484521	47929493	444972
Case 3	17	16344	53208746	58898916	5690170
Case 3	17	530	72860468	73162181	301713
Case 3	18	792	2537190	2759399	222209
Case 3	18	1900	2831398	3160408	329010
Case 3	18	2086	3979693	4450699	471006
Case 3	18	467	10865379	11088676	223297
Case 3	18	856	11445917	11807963	362046
Case 3	18	1368	12115972	12854877	738905
Case 3	18	4470	13180970	14981445	1800475
Case 3	18	1821	15511953	15864258	352305
Case 3	18	1496	16896517	17187397	290880
Case 3	18	486	22821520	23043593	222073
Case 3	18	811	23084211	23333676	249465
Case 3	18	639	25117054	25493673	376619
Case 3	18	2622	28350484	28669457	318973
Case 3	18	2584	28669491	29045929	376438
Case 3	18	39445	31369865	42722553	11352688
Case 3	18	790	49609821	49968139	358318
Case 3	18	432	52624372	52834155	209783
Case 3	18	315	53045232	53302007	256775
Case 3	18	6053	53788963	55472278	1683315
Case 3	18	1592	55472289	56178114	705825
Case 3	18	3510	56179534	57181146	1001612
Case 3	18	1387	57351408	57622930	271522
Case 3	18	1669	57623565	57958453	334888
Case 3	18	4800	57958624	58552541	593917
Case 3	18	1885	58583530	59070525	486995
Case 3	18	2378	59071701	59518019	446318
Case 3	18	2658	59669023	60353379	684356
Case 3	18	2670	60353433	60599159	245726
Case 3	18	6305	61275566	61505114	229548
Case 3	18	1457	65429949	65818362	388413
Case 3	19	407	97266	336232	238966
Case 3	19	2072	4478060	4739123	261063
Case 3	19	1929	6261611	6468201	206590
Case 3	19	1721	11721986	12293951	571965
Case 3	19	1180	13431610	13731691	300081
Case 3	19	736	13737920	13991602	253682
Case 3	19	2673	15565672	15859474	293802
Case 3	19	16165	15859646	19080348	3220702
Case 3	19	759	19483841	19786220	302379
Case 3	19	1070	20877973	21361262	483289
Case 3	19	1357	22668844	23038744	369900
Case 3	19	592	23464910	23735099	270189
Case 3	19	782	26274651	26552826	278175
Case 3	19	400	27405640	27847146	441506
Case 3	19	495	27847705	28059396	211691
Case 3	19	574	28150010	28419322	269312
Case 3	19	1481	31873738	32209700	335962
Case 3	19	378	34720724	34946285	225561
Case 3	19	676	36041317	36265039	223722
Case 3	19	626	36652077	36927674	275597
Case 3	19	615	39473481	40005453	531972
Case 3	19	328	46080393	46291509	211116
Case 3	19	1602	46572103	46844736	272633
Case 3	19	1219	52244901	52723093	478192
Case 3	19	1107	55086275	55450713	364438
Case 3	20	1608	665583	1005238	339655
Case 3	20	584	3710986	4050611	339625
Case 3	20	729	10030837	10274098	243261
Case 3	20	2570	11046247	11584689	538442
Case 3	20	1928	12331492	12818625	487133
Case 3	20	14357	12863747	16574228	3710481
Case 3	20	3295	19408547	20117560	709013
Case 3	20	1625	20121174	20561019	439845
Case 3	20	1477	21022286	21395955	373669
Case 3	20	1481	21617519	21819343	201824
Case 3	20	562	25392913	25600766	207853
Case 3	20	1929	26804863	27404186	599323
Case 3	20	1587	29634811	29839653	204842
Case 3	20	541	30739949	30999619	259670
Case 3	20	803	31378386	31587504	209118
Case 3	20	824	31873326	32134869	261543
Case 3	20	378	32158326	32383663	225337
Case 3	20	3257	33738185	34564155	825970
Case 3	20	942	37955895	38309826	353931
Case 3	20	849	38858858	39082529	223671
Case 3	20	1437	39680436	40000111	319675
Case 3	20	1618	40077627	40395174	317547
Case 3	20	2200	46073004	46319111	246107
Case 3	20	23625	46860352	51462793	4602441
Case 3	20	20914	51462848	55239119	3776271
Case 3	20	1537	57443280	57704041	260761
Case 3	20	2637	60253099	60571465	318366
Case 3	20	1688	61088618	61413133	324515
Case 3	20	639	69011564	69229737	218173
Case 3	20	2242	69912090	70200737	288647
Case 3	20	376	70669916	70881121	211205
Case 3	20	2133	70896061	71861632	965571
Case 3	21	1888	789738	2459691	1669953
Case 3	21	1085	2722037	3043063	321026
Case 3	21	1571	3055189	3584171	528982
Case 3	21	1184	5766370	6033606	267236
Case 3	21	564	6684319	7052765	368446
Case 3	21	2943	8512988	9102149	589161
Case 3	21	10086	9103737	11414491	2310754
Case 3	21	1995	11415349	11919664	504315
Case 3	21	1139	12883198	13124818	241620
Case 3	21	944	13969162	14311659	342497
Case 3	21	3378	15428894	16141479	712585
Case 3	21	1082	16884964	17122564	237600
Case 3	21	1275	17865533	18207332	341799
Case 3	21	1262	20989398	21211571	222173
Case 3	21	790	21774746	22102597	327851
Case 3	21	1093	22450062	22807289	357227
Case 3	21	1747	23275708	23538838	263130
Case 3	21	228	23552871	23759910	207039
Case 3	21	465	24236937	24455939	219002
Case 3	21	698	24691510	24998157	306647
Case 3	21	441	29566676	29790776	224100
Case 3	21	513	30990041	31226279	236238
Case 3	21	1302	31397216	32243978	846762
Case 3	21	968	32366933	32737807	370874
Case 3	21	746	34267195	34557109	289914
Case 3	21	1591	38085791	38313224	227433
Case 3	21	597	38600838	38834244	233406
Case 3	21	2725	41120623	41650503	529880
Case 3	21	1250	45363885	45995025	631140
Case 3	21	1355	47027372	47424941	397569
Case 3	21	1536	49635155	49870718	235563
Case 3	21	1836	50757432	51041019	283587
Case 3	21	2164	54384176	54648577	264401
Case 3	21	1228	55824392	56047129	222737
Case 3	21	1293	57397764	57677362	279598
Case 3	21	695	64890993	65117431	226438
Case 3	21	584	67105960	67338375	232415
Case 3	21	1818	69538679	69856165	317486
Case 3	22	866	2776171	2978030	201859
Case 3	22	726	3950496	4185299	234803
Case 3	22	3807	10661897	11934995	1273098
Case 3	22	3176	11935194	12821628	886434
Case 3	22	910	13496564	13846157	349593
Case 3	22	501	16031056	16263548	232492
Case 3	22	1818	17626430	17862642	236212
Case 3	22	2385	22636239	23069133	432894
Case 3	22	1393	23072561	23342634	270073
Case 3	22	5209	24555268	25398717	843449
Case 3	22	1423	28477998	29008893	530895
Case 3	22	4061	30530206	32210939	1680733
Case 3	22	7862	32210959	34739245	2528286
Case 3	22	1267	40112227	40444717	332490
Case 3	22	1944	49109246	50031956	922710
Case 3	22	293	51573666	51786146	212480
Case 3	22	507	51819523	52043155	223632
Case 3	22	768	52444134	52668166	224032
Case 3	22	1472	52886463	53278126	391663
Case 3	22	969	54298515	54554767	256252
Case 3	22	998	54802890	55129837	326947
Case 3	22	1115	56388324	56594889	206565
Case 3	23	2612	55788	1046603	990815
Case 3	23	1206	2566614	2800323	233709
Case 3	23	3986	5020636	5626501	605865
Case 3	23	1475	8012395	8500726	488331
Case 3	23	779	8501068	8902387	401319
Case 3	23	1473	11296874	11653134	356260
Case 3	23	1321	12116199	12526407	410208
Case 3	23	1917	14058043	14387948	329905
Case 3	23	4258	14594657	15536347	941690
Case 3	23	3912	15884440	17482764	1598324
Case 3	23	348	18322464	18560304	237840
Case 3	23	2025	19312064	19633384	321320
Case 3	23	1275	21515224	21753386	238162
Case 3	23	4699	28039851	28523587	483736
Case 3	23	4646	28762431	29023134	260703
Case 3	23	3390	29023169	29226450	203281
Case 3	23	4735	29232556	29464858	232302
Case 3	23	8232	29504870	30402990	898120
Case 3	23	6508	32102070	33083276	981206
Case 3	23	1496	35202513	35553476	350963
Case 3	23	3984	37691066	38477094	786028
Case 3	23	1037	40970983	41171034	200051
Case 3	23	2130	43288076	43592629	304553
Case 3	23	518	47266735	47471292	204557
Case 3	23	429	51348717	51555704	206987
Case 3	23	585	51965212	52221504	256292
Case 3	24	489	367497	596834	229337
Case 3	24	1443	1352227	1613575	261348
Case 3	24	3285	2030441	2948818	918377
Case 3	24	1221	5200589	5481264	280675
Case 3	24	7312	6586071	7590891	1004820
Case 3	24	2366	8162350	8543933	381583
Case 3	24	3010	10273181	10754442	481261
Case 3	24	887	17056392	17308112	251720
Case 3	24	1469	20717977	20940818	222841
Case 3	24	1354	21216097	21423917	207820
Case 3	24	636	21551271	21801814	250543
Case 3	24	1569	27523631	27890222	366591
Case 3	24	3089	30432259	31201099	768840
Case 3	24	1361	36457852	36727550	269698
Case 3	24	4301	36727733	37727490	999757
Case 3	24	1244	38987408	39245080	257672
Case 3	24	491	43325462	43525774	200312
Case 3	24	1625	43893008	44399068	506060
Case 3	24	3788	45315467	46109860	794393
Case 3	24	1107	49385147	49690820	305673
Case 3	24	880	49708746	49916692	207946
Case 3	24	1641	53776431	54034086	257655
Case 3	24	3695	56161080	57232070	1070990
Case 3	24	9955	57759542	59691649	1932107
Case 3	25	486	2884262	3157901	273639
Case 3	25	653	3857373	4079862	222489
Case 3	25	928	7421904	7733474	311570
Case 3	25	1802	11649989	11881483	231494
Case 3	25	1869	14220289	14432711	212422
Case 3	25	2921	16851728	17416648	564920
Case 3	25	634	20052492	20269385	216893
Case 3	25	2299	20901746	21352067	450321
Case 3	25	995	23554464	23789010	234546
Case 3	25	903	25522439	25865439	343000
Case 3	25	1653	28445871	28910608	464737
Case 3	25	1805	29305161	29565947	260786
Case 3	25	4214	33597908	35083999	1486091
Case 3	25	1637	36841965	37160293	318328
Case 3	25	1638	39429867	39697035	267168
Case 3	25	4531	39738386	40320446	582060
Case 3	25	7709	40320677	42221376	1900699
Case 3	26	223	341904	724035	382131
Case 3	26	1889	1715243	1915437	200194
Case 3	26	2703	5724172	6040372	316200
Case 3	26	1125	8661369	8881262	219893
Case 3	26	2607	9031865	9827272	795407
Case 3	26	929	13344244	13573215	228971
Case 3	26	723	14203404	14493544	290140
Case 3	26	1555	14506593	14824803	318210
Case 3	26	717	18549208	18783923	234715
Case 3	26	876	19683129	19984769	301640
Case 3	26	1045	24085019	24388040	303021
Case 3	26	979	27430900	27686520	255620
Case 3	26	1278	27746256	27972454	226198
Case 3	26	1053	31193334	31443038	249704
Case 3	26	887	32949166	33341392	392226
Case 3	26	1539	34828974	35157673	328699
Case 3	26	885	37032636	37343676	311040
Case 3	26	1340	39050079	39373611	323532
Case 3	26	2524	40052060	40424148	372088
Case 3	26	779	40424541	40641340	216799
Case 3	26	772	44218851	44427296	208445
Case 3	27	1081	8339575	8554379	214804
Case 3	27	572	14043708	14292973	249265
Case 3	27	971	15749462	16031624	282162
Case 3	27	622	17427587	17645491	217904
Case 3	27	218	18876069	19099864	223795
Case 3	27	1833	20108368	20464962	356594
Case 3	27	8310	22097582	23752351	1654769
Case 3	27	613	28278465	28562866	284401
Case 3	27	1490	28751795	29112659	360864
Case 3	27	804	33630511	33923583	293072
Case 3	27	2387	41990352	42700639	710287
Case 3	28	3965	6401770	6940506	538736
Case 3	28	1363	8363838	8615998	252160
Case 3	28	1718	8896962	9120657	223695
Case 3	28	2570	14466263	15006671	540408
Case 3	28	1035	19296635	19629748	333113
Case 3	28	655	19784434	19991580	207146
Case 3	28	3279	21516207	21970075	453868
Case 3	28	3154	21970266	22392495	422229
Case 3	28	795	23785210	24030425	245215
Case 3	28	919	24365388	24764555	399167
Case 3	28	3631	25347096	25948289	601193
Case 3	28	1683	30199330	30454026	254696
Case 3	28	324	30601223	30824174	222951
Case 3	28	1407	31472397	31857380	384983
Case 3	28	2028	35435635	35690192	254557
Case 3	28	904	36943216	37172451	229235
Case 3	28	3001	42226698	42689893	463195
Case 3	29	2405	4792012	5111098	319086
Case 3	29	2626	11900336	12339865	439529
Case 3	29	1454	13939349	14258786	319437
Case 3	29	3061	16047940	16562822	514882
Case 3	29	1500	16594486	16875053	280567
Case 3	29	3545	19517117	19866774	349657
Case 3	29	3771	22100641	22888156	787515
Case 3	29	1589	24647253	24934239	286986
Case 3	29	12151	28653459	30967963	2314504
Case 3	29	1359	31005601	31250977	245376
Case 3	29	744	32385414	32676739	291325
Case 3	29	1618	36360101	36781246	421145
Case 3	29	834	37123059	37323888	200829
Case 3	29	6395	38102635	38985153	882518
Case 3	29	2927	39206288	39587801	381513
Case 3	29	2118	39669397	40366866	697469
Case 3	29	774	44313481	44549404	235923
Case 3	29	658	44926245	45249666	323421
Case 3	29	1104	47196582	47407263	210681
Case 3	29	2664	47757373	48129502	372129
Case 3	29	3336	48522001	49700826	1178825
Case 1	1	496	2714074	2950228	236154
Case 1	1	654	9348394	9566408	218014
Case 1	1	1190	11608102	11837107	229005
Case 1	1	3574	12443789	13086557	642768
Case 1	1	3206	13315581	13742169	426588
Case 1	1	2547	13746250	14278348	532098
Case 1	1	2347	15042033	15483676	441643
Case 1	1	1472	15829771	16072866	243095
Case 1	1	1169	16096832	16310563	213731
Case 1	1	991	16670383	16936662	266279
Case 1	1	1051	17281659	17526396	244737
Case 1	1	1900	17587384	17896476	309092
Case 1	1	3539	18202616	18682000	479384
Case 1	1	1768	19453408	19903346	449938
Case 1	1	1006	19936134	20205814	269680
Case 1	1	2363	21095879	21816063	720184
Case 1	1	696	21826963	22269250	442287
Case 1	1	1305	22402193	22653190	250997
Case 1	1	1380	22838749	23057246	218497
Case 1	1	938	23165605	23487367	321762
Case 1	1	3098	23508810	23918251	409441
Case 1	1	331	29552707	29773274	220567
Case 1	1	1031	31811261	32134378	323117
Case 1	1	972	41424054	41647262	223208
Case 1	1	1353	46924824	47190217	265393
Case 1	1	3793	48904771	49651539	746768
Case 1	1	4339	52000211	52847712	847501
Case 1	1	699	52937791	53151851	214060
Case 1	1	1092	53152067	53554052	401985
Case 1	1	608	65615141	65827720	212579
Case 1	1	624	66332849	66627984	295135
Case 1	1	1448	66763565	67113055	349490
[truncated: 7,590 more rows]
